# Supplementary material for: Host genotype and exercise exhibit species-level selection for members of the gut bacterial communities in the mouse digestive system
Source: Sci Rep. 2020 Jun 2;10:8984. doi: 10.1038/s41598-020-65740-4 (PMC7265280; doi:10.1038/s41598-020-65740-4)
Supplement: Supplementary file 2 — Dataset 1. [file 41598_2020_65740_MOESM2_ESM.csv]

Query	Name	Description	Grade	% Pairwise Identity	Sequence Length	Sample
AC5KO BC03_read13	NG_042883.1	Helicobacter typhlonius strain MIT 97-6810 16S ribosomal RNA gene, partial sequence	57.20%	80.80%	1714	AC5 SedC
AC5KO_BC04_read4354	NR_028816.1	Turicibacter sanguinis strain MOL361 16S ribosomal RNA gene, complete sequence	55.90%	72.20%	1714	AC5 SedD
AC5KO BC01_read47	NG_042883.1	Helicobacter typhlonius strain MIT 97-6810 16S ribosomal RNA gene, partial sequence	57.10%	80.10%	1712	AC5 SedA
AC5KO BC01_read33	NG_042883.1	Helicobacter typhlonius strain MIT 97-6810 16S ribosomal RNA gene, partial sequence	56.60%	79.80%	1710	AC5 SedA
BC06 Read45	NG_042883.1	Helicobacter typhlonius strain MIT 97-6810 16S ribosomal RNA gene, partial sequence	57.30%	81.00%	1703	WT ExerB
AC5KO BC01_read171	NG_042883.1	Helicobacter typhlonius strain MIT 97-6810 16S ribosomal RNA gene, partial sequence	58.00%	80.90%	1700	AC5 SedA
AC5KO_BC04_read87	NG_042883.1	Helicobacter typhlonius strain MIT 97-6810 16S ribosomal RNA gene, partial sequence	55.30%	78.30%	1700	AC5 SedD
AC5KO_BC04_read105	NG_042883.1	Helicobacter typhlonius strain MIT 97-6810 16S ribosomal RNA gene, partial sequence	57.30%	81.40%	1697	AC5 SedD
BC02 Read191	NR_075051.1	Lactobacillus gasseri strain ATCC 33323 16S ribosomal RNA gene, complete sequence	58.70%	80.70%	1696	WT SedD
BC04 Read71	NR_075051.1	Lactobacillus gasseri strain ATCC 33323 16S ribosomal RNA gene, complete sequence	58.30%	80.20%	1694	WT SedF
BC04 Read250	NR_075051.1	Lactobacillus gasseri strain ATCC 33323 16S ribosomal RNA gene, complete sequence	57.20%	77.60%	1694	WT SedF
AC5KO BC03_read34	NG_042883.1	Helicobacter typhlonius strain MIT 97-6810 16S ribosomal RNA gene, partial sequence	53.90%	75.30%	1693	AC5 SedC
AC5KO_BC04_read148	NG_042883.1	Helicobacter typhlonius strain MIT 97-6810 16S ribosomal RNA gene, partial sequence	56.70%	80.20%	1693	AC5 SedD
BC08 Read30	NG_042883.1	Helicobacter typhlonius strain MIT 97-6810 16S ribosomal RNA gene, partial sequence	59.20%	84.60%	1693	WT ExerD
AC5KO BC01_read26	NG_042883.1	Helicobacter typhlonius strain MIT 97-6810 16S ribosomal RNA gene, partial sequence	56.90%	80.90%	1692	AC5 SedA
BC06 Read53	NG_042883.1	Helicobacter typhlonius strain MIT 97-6810 16S ribosomal RNA gene, partial sequence	58.70%	83.60%	1692	WT ExerB
AC5KO_BC04_read108	NG_042883.1	Helicobacter typhlonius strain MIT 97-6810 16S ribosomal RNA gene, partial sequence	56.50%	79.70%	1691	AC5 SedD
AC5KO BC03_read29	NG_042883.1	Helicobacter typhlonius strain MIT 97-6810 16S ribosomal RNA gene, partial sequence	60.10%	85.80%	1690	AC5 SedC
AC5KO BC03_read36	NG_042883.1	Helicobacter typhlonius strain MIT 97-6810 16S ribosomal RNA gene, partial sequence	58.40%	83.00%	1690	AC5 SedC
AC5KO_BC04_read130	NG_042883.1	Helicobacter typhlonius strain MIT 97-6810 16S ribosomal RNA gene, partial sequence	58.00%	82.90%	1689	AC5 SedD
AC5KO_BC04_read132	NG_042883.1	Helicobacter typhlonius strain MIT 97-6810 16S ribosomal RNA gene, partial sequence	56.10%	79.20%	1689	AC5 SedD
AC5KO BC03_read52	NG_042883.1	Helicobacter typhlonius strain MIT 97-6810 16S ribosomal RNA gene, partial sequence	54.70%	76.50%	1688	AC5 SedC
AC5KO BC01_read472	NG_042883.1	Helicobacter typhlonius strain MIT 97-6810 16S ribosomal RNA gene, partial sequence	59.60%	82.00%	1687	AC5 SedA
AC5KO BC01_read58	NG_042883.1	Helicobacter typhlonius strain MIT 97-6810 16S ribosomal RNA gene, partial sequence	55.00%	77.10%	1687	AC5 SedA
AC5KO BC01_read91	NG_042883.1	Helicobacter typhlonius strain MIT 97-6810 16S ribosomal RNA gene, partial sequence	58.50%	83.00%	1687	AC5 SedA
AC5KO BC03_read69	NG_042883.1	Helicobacter typhlonius strain MIT 97-6810 16S ribosomal RNA gene, partial sequence	59.40%	84.10%	1686	AC5 SedC
BC09 Read18	NG_042883.1	Helicobacter typhlonius strain MIT 97-6810 16S ribosomal RNA gene, partial sequence	60.10%	86.20%	1685	AC5 ExerA
AC5KO BC03_read26	NG_042883.1	Helicobacter typhlonius strain MIT 97-6810 16S ribosomal RNA gene, partial sequence	54.40%	75.90%	1685	AC5 SedC
AC5KO_BC04_read90	NG_042883.1	Helicobacter typhlonius strain MIT 97-6810 16S ribosomal RNA gene, partial sequence	54.90%	77.40%	1685	AC5 SedD
AC5KO_BC04_read127	NG_042883.1	Helicobacter typhlonius strain MIT 97-6810 16S ribosomal RNA gene, partial sequence	56.10%	79.80%	1684	AC5 SedD
AC5KO BC01_read126	NG_042883.1	Helicobacter typhlonius strain MIT 97-6810 16S ribosomal RNA gene, partial sequence	60.10%	85.80%	1683	AC5 SedA
AC5KO BC03_read150	NG_042883.1	Helicobacter typhlonius strain MIT 97-6810 16S ribosomal RNA gene, partial sequence	59.60%	83.50%	1683	AC5 SedC
AC5KO_BC04_read98	NG_042883.1	Helicobacter typhlonius strain MIT 97-6810 16S ribosomal RNA gene, partial sequence	60.60%	87.80%	1683	AC5 SedD
AC5KO_BC04_read202	NG_042883.1	Helicobacter typhlonius strain MIT 97-6810 16S ribosomal RNA gene, partial sequence	59.20%	84.30%	1683	AC5 SedD
AC5KO BC01_read98	NG_042883.1	Helicobacter typhlonius strain MIT 97-6810 16S ribosomal RNA gene, partial sequence	58.30%	82.50%	1682	AC5 SedA
AC5KO BC03_read23	NG_042883.1	Helicobacter typhlonius strain MIT 97-6810 16S ribosomal RNA gene, partial sequence	58.90%	84.10%	1682	AC5 SedC
AC5KO BC03_read76	NG_042883.1	Helicobacter typhlonius strain MIT 97-6810 16S ribosomal RNA gene, partial sequence	57.30%	81.10%	1682	AC5 SedC
AC5KO BC03_read165	NG_042883.1	Helicobacter typhlonius strain MIT 97-6810 16S ribosomal RNA gene, partial sequence	52.70%	71.90%	1682	AC5 SedC
AC5KO BC01_read27	NG_042883.1	Helicobacter typhlonius strain MIT 97-6810 16S ribosomal RNA gene, partial sequence	59.10%	84.60%	1681	AC5 SedA
AC5KO BC01_read78	NG_042883.1	Helicobacter typhlonius strain MIT 97-6810 16S ribosomal RNA gene, partial sequence	57.90%	82.30%	1681	AC5 SedA
AC5KO BC01_read87	NG_042883.1	Helicobacter typhlonius strain MIT 97-6810 16S ribosomal RNA gene, partial sequence	57.00%	80.40%	1681	AC5 SedA
AC5KO BC01_read160	NG_042883.1	Helicobacter typhlonius strain MIT 97-6810 16S ribosomal RNA gene, partial sequence	58.70%	82.70%	1681	AC5 SedA
AC5KO_BC04_read106	NG_042883.1	Helicobacter typhlonius strain MIT 97-6810 16S ribosomal RNA gene, partial sequence	59.30%	84.90%	1681	AC5 SedD
AC5KO_BC04_read137	NG_042883.1	Helicobacter typhlonius strain MIT 97-6810 16S ribosomal RNA gene, partial sequence	57.90%	82.30%	1681	AC5 SedD
AC5KO_BC04_read145	NG_042883.1	Helicobacter typhlonius strain MIT 97-6810 16S ribosomal RNA gene, partial sequence	55.80%	78.50%	1681	AC5 SedD
AC5KO_BC04_read165	NG_042883.1	Helicobacter typhlonius strain MIT 97-6810 16S ribosomal RNA gene, partial sequence	57.90%	82.00%	1681	AC5 SedD
AC5KO BC01_read86	NG_042883.1	Helicobacter typhlonius strain MIT 97-6810 16S ribosomal RNA gene, partial sequence	57.80%	81.60%	1680	AC5 SedA
AC5KO BC01_read02	NG_042883.1	Helicobacter typhlonius strain MIT 97-6810 16S ribosomal RNA gene, partial sequence	50.50%	82.40%	1680	AC5 SedA
AC5KO_BC04_read144	NG_042883.1	Helicobacter typhlonius strain MIT 97-6810 16S ribosomal RNA gene, partial sequence	59.40%	85.10%	1680	AC5 SedD
AC5KO_BC04_read356	NG_042883.1	Helicobacter typhlonius strain MIT 97-6810 16S ribosomal RNA gene, partial sequence	55.30%	77.10%	1680	AC5 SedD
BC05 Read148	NR_116967.1	Paenalcaligenes hominis strain CCUG 53761 16S ribosomal RNA gene, partial sequence	58.10%	80.80%	1680	WT ExerA
BC09 Read40	NG_042883.1	Helicobacter typhlonius strain MIT 97-6810 16S ribosomal RNA gene, partial sequence	61.40%	87.60%	1679	AC5 ExerA
AC5KO BC01_read63	NG_042883.1	Helicobacter typhlonius strain MIT 97-6810 16S ribosomal RNA gene, partial sequence	58.50%	83.50%	1678	AC5 SedA
AC5KO BC01_read129	NG_042883.1	Helicobacter typhlonius strain MIT 97-6810 16S ribosomal RNA gene, partial sequence	56.50%	79.60%	1678	AC5 SedA
AC5KO_BC04_read107	NG_042883.1	Helicobacter typhlonius strain MIT 97-6810 16S ribosomal RNA gene, partial sequence	61.10%	88.40%	1678	AC5 SedD
AC5KO_BC04_read220	NG_042883.1	Helicobacter typhlonius strain MIT 97-6810 16S ribosomal RNA gene, partial sequence	57.80%	82.40%	1678	AC5 SedD
BC09 Read1153	NG_042883.1	Helicobacter typhlonius strain MIT 97-6810 16S ribosomal RNA gene, partial sequence	61.80%	81.70%	1677	AC5 ExerA
AC5KO BC03_read364	NG_042883.1	Helicobacter typhlonius strain MIT 97-6810 16S ribosomal RNA gene, partial sequence	56.90%	77.80%	1677	AC5 SedC
AC5KO_BC04_read1111	NG_042883.1	Helicobacter typhlonius strain MIT 97-6810 16S ribosomal RNA gene, partial sequence	59.50%	82.90%	1677	AC5 SedD
AC5KO_BC04_read2086	NG_042883.1	Helicobacter typhlonius strain MIT 97-6810 16S ribosomal RNA gene, partial sequence	61.20%	84.90%	1677	AC5 SedD
AC5KO_BC04_read270	NG_042883.1	Helicobacter typhlonius strain MIT 97-6810 16S ribosomal RNA gene, partial sequence	54.40%	76.00%	1677	AC5 SedD
AC5KO BC03_read20	NG_042883.1	Helicobacter typhlonius strain MIT 97-6810 16S ribosomal RNA gene, partial sequence	60.30%	86.80%	1676	AC5 SedC
AC5KO_BC04_read183	NG_042883.1	Helicobacter typhlonius strain MIT 97-6810 16S ribosomal RNA gene, partial sequence	57.60%	81.70%	1676	AC5 SedD
BC06 Read42	NG_042883.1	Helicobacter typhlonius strain MIT 97-6810 16S ribosomal RNA gene, partial sequence	62.20%	90.40%	1676	WT ExerB
AC5KO BC03_read31	NG_042883.1	Helicobacter typhlonius strain MIT 97-6810 16S ribosomal RNA gene, partial sequence	59.60%	85.60%	1675	AC5 SedC
AC5KO_BC04_read136	NG_042883.1	Helicobacter typhlonius strain MIT 97-6810 16S ribosomal RNA gene, partial sequence	58.90%	84.40%	1675	AC5 SedD
AC5KO_BC04_read195	NG_042883.1	Helicobacter typhlonius strain MIT 97-6810 16S ribosomal RNA gene, partial sequence	55.30%	77.90%	1675	AC5 SedD
AC5KO BC01_read35	NG_042883.1	Helicobacter typhlonius strain MIT 97-6810 16S ribosomal RNA gene, partial sequence	54.70%	76.60%	1674	AC5 SedA
AC5KO BC01_read151	NG_042883.1	Helicobacter typhlonius strain MIT 97-6810 16S ribosomal RNA gene, partial sequence	56.30%	79.10%	1674	AC5 SedA
AC5KO BC03_read19	NG_042883.1	Helicobacter typhlonius strain MIT 97-6810 16S ribosomal RNA gene, partial sequence	60.90%	88.20%	1674	AC5 SedC
AC5KO BC03_read33	NG_042883.1	Helicobacter typhlonius strain MIT 97-6810 16S ribosomal RNA gene, partial sequence	61.40%	88.80%	1674	AC5 SedC
AC5KO BC03_read56	NG_042883.1	Helicobacter typhlonius strain MIT 97-6810 16S ribosomal RNA gene, partial sequence	58.50%	83.60%	1674	AC5 SedC
AC5KO BC03_read86	NG_042883.1	Helicobacter typhlonius strain MIT 97-6810 16S ribosomal RNA gene, partial sequence	53.70%	74.40%	1674	AC5 SedC
AC5KO BC03_read117	NG_042883.1	Helicobacter typhlonius strain MIT 97-6810 16S ribosomal RNA gene, partial sequence	57.70%	81.70%	1674	AC5 SedC
AC5KO_BC04_read89	NG_042883.1	Helicobacter typhlonius strain MIT 97-6810 16S ribosomal RNA gene, partial sequence	60.60%	87.70%	1674	AC5 SedD
AC5KO_BC04_read182	NG_042883.1	Helicobacter typhlonius strain MIT 97-6810 16S ribosomal RNA gene, partial sequence	56.40%	79.30%	1674	AC5 SedD
AC5KO_BC04_read196	NG_042883.1	Helicobacter typhlonius strain MIT 97-6810 16S ribosomal RNA gene, partial sequence	61.00%	88.00%	1674	AC5 SedD
AC5KO BC01_read38	NG_042883.1	Helicobacter typhlonius strain MIT 97-6810 16S ribosomal RNA gene, partial sequence	57.70%	82.30%	1673	AC5 SedA
AC5KO BC01_read205	NG_042883.1	Helicobacter typhlonius strain MIT 97-6810 16S ribosomal RNA gene, partial sequence	55.70%	77.30%	1673	AC5 SedA
AC5KO BC03_read92	NG_042883.1	Helicobacter typhlonius strain MIT 97-6810 16S ribosomal RNA gene, partial sequence	55.50%	77.70%	1673	AC5 SedC
AC5KO_BC04_read330	NG_042883.1	Helicobacter typhlonius strain MIT 97-6810 16S ribosomal RNA gene, partial sequence	56.10%	78.90%	1673	AC5 SedD
AC5KO_BC04_read335	NG_042883.1	Helicobacter typhlonius strain MIT 97-6810 16S ribosomal RNA gene, partial sequence	51.20%	70.10%	1673	AC5 SedD
BC01 Read254	NR_121722.1	Dehalobacter restrictus strain PER-K23 16S ribosomal RNA gene, complete sequence	53.60%	71.20%	1673	WT SedC
AC5KO BC01_read108	NG_042883.1	Helicobacter typhlonius strain MIT 97-6810 16S ribosomal RNA gene, partial sequence	55.00%	76.70%	1672	AC5 SedA
AC5KO BC03_read14	NG_042883.1	Helicobacter typhlonius strain MIT 97-6810 16S ribosomal RNA gene, partial sequence	59.90%	86.80%	1672	AC5 SedC
AC5KO BC03_read62	NG_042883.1	Helicobacter typhlonius strain MIT 97-6810 16S ribosomal RNA gene, partial sequence	59.50%	85.00%	1672	AC5 SedC
AC5KO_BC04_read138	NG_042883.1	Helicobacter typhlonius strain MIT 97-6810 16S ribosomal RNA gene, partial sequence	57.00%	80.40%	1672	AC5 SedD
AC5KO_BC04_read175	NG_042883.1	Helicobacter typhlonius strain MIT 97-6810 16S ribosomal RNA gene, partial sequence	56.80%	81.00%	1672	AC5 SedD
AC5KO_BC04_read366	NG_042883.1	Helicobacter typhlonius strain MIT 97-6810 16S ribosomal RNA gene, partial sequence	57.60%	81.30%	1672	AC5 SedD
BC05 Read144	NG_042883.1	Helicobacter typhlonius strain MIT 97-6810 16S ribosomal RNA gene, partial sequence	51.60%	70.50%	1672	WT ExerA
AC5KO BC01_read40	NG_042883.1	Helicobacter typhlonius strain MIT 97-6810 16S ribosomal RNA gene, partial sequence	58.70%	84.40%	1671	AC5 SedA
AC5KO BC01_read52	NG_042883.1	Helicobacter typhlonius strain MIT 97-6810 16S ribosomal RNA gene, partial sequence	57.60%	82.60%	1671	AC5 SedA
AC5KO BC01_read144	NG_042883.1	Helicobacter typhlonius strain MIT 97-6810 16S ribosomal RNA gene, partial sequence	56.00%	78.90%	1671	AC5 SedA
AC5KO BC01_read188	NG_042883.1	Helicobacter typhlonius strain MIT 97-6810 16S ribosomal RNA gene, partial sequence	57.10%	80.70%	1671	AC5 SedA
AC5KO BC03_read106	NG_042883.1	Helicobacter typhlonius strain MIT 97-6810 16S ribosomal RNA gene, partial sequence	57.10%	80.40%	1671	AC5 SedC
AC5KO_BC04_read115	NG_042883.1	Helicobacter typhlonius strain MIT 97-6810 16S ribosomal RNA gene, partial sequence	57.40%	81.90%	1671	AC5 SedD
AC5KO_BC04_read128	NG_042883.1	Helicobacter typhlonius strain MIT 97-6810 16S ribosomal RNA gene, partial sequence	58.00%	83.00%	1671	AC5 SedD
BC09 Read21	NG_042883.1	Helicobacter typhlonius strain MIT 97-6810 16S ribosomal RNA gene, partial sequence	58.70%	84.30%	1670	AC5 ExerA
AC5KO BC01_read28	NG_042883.1	Helicobacter typhlonius strain MIT 97-6810 16S ribosomal RNA gene, partial sequence	59.50%	85.90%	1670	AC5 SedA
AC5KO BC01_read67	NG_042883.1	Helicobacter typhlonius strain MIT 97-6810 16S ribosomal RNA gene, partial sequence	58.10%	82.60%	1670	AC5 SedA
AC5KO BC03_read67	NG_042883.1	Helicobacter typhlonius strain MIT 97-6810 16S ribosomal RNA gene, partial sequence	57.90%	82.30%	1670	AC5 SedC
AC5KO_BC04_read126	NG_042883.1	Helicobacter typhlonius strain MIT 97-6810 16S ribosomal RNA gene, partial sequence	59.40%	85.70%	1670	AC5 SedD
AC5KO BC01_read130	NG_042883.1	Helicobacter typhlonius strain MIT 97-6810 16S ribosomal RNA gene, partial sequence	56.00%	79.00%	1669	AC5 SedA
AC5KO BC03_read15	NG_042883.1	Helicobacter typhlonius strain MIT 97-6810 16S ribosomal RNA gene, partial sequence	59.80%	86.60%	1669	AC5 SedC
AC5KO BC03_read50	NG_042883.1	Helicobacter typhlonius strain MIT 97-6810 16S ribosomal RNA gene, partial sequence	58.00%	82.80%	1669	AC5 SedC
AC5KO BC03_read57	NG_042883.1	Helicobacter typhlonius strain MIT 97-6810 16S ribosomal RNA gene, partial sequence	60.90%	87.80%	1669	AC5 SedC
BC06 Read54	NG_042883.1	Helicobacter typhlonius strain MIT 97-6810 16S ribosomal RNA gene, partial sequence	60.60%	87.40%	1669	WT ExerB
WT BC05_read102	NG_042883.1	Helicobacter typhlonius strain MIT 97-6810 16S ribosomal RNA gene, partial sequence	56.10%	78.10%	1669	WT SedA
AC5KO BC01_read64	NG_042883.1	Helicobacter typhlonius strain MIT 97-6810 16S ribosomal RNA gene, partial sequence	59.40%	85.30%	1668	AC5 SedA
AC5KO BC03_read45	NG_042883.1	Helicobacter typhlonius strain MIT 97-6810 16S ribosomal RNA gene, partial sequence	56.70%	80.10%	1668	AC5 SedC
AC5KO_BC04_read6355	NG_042883.1	Helicobacter typhlonius strain MIT 97-6810 16S ribosomal RNA gene, partial sequence	61.80%	85.00%	1668	AC5 SedD
AC5KO_BC04_read162	NG_042883.1	Helicobacter typhlonius strain MIT 97-6810 16S ribosomal RNA gene, partial sequence	60.90%	87.80%	1668	AC5 SedD
AC5KO_BC04_read173	NG_042883.1	Helicobacter typhlonius strain MIT 97-6810 16S ribosomal RNA gene, partial sequence	60.40%	87.10%	1668	AC5 SedD
AC5KO_BC04_read342	NG_042883.1	Helicobacter typhlonius strain MIT 97-6810 16S ribosomal RNA gene, partial sequence	55.80%	78.40%	1668	AC5 SedD
BC06 Read78	NG_042883.1	Helicobacter typhlonius strain MIT 97-6810 16S ribosomal RNA gene, partial sequence	58.20%	82.80%	1668	WT ExerB
AC5KO BC01_read45	NG_042883.1	Helicobacter typhlonius strain MIT 97-6810 16S ribosomal RNA gene, partial sequence	59.10%	85.00%	1667	AC5 SedA
AC5KO BC03_read30	NG_042883.1	Helicobacter typhlonius strain MIT 97-6810 16S ribosomal RNA gene, partial sequence	58.50%	84.00%	1667	AC5 SedC
AC5KO BC03_read32	NG_042883.1	Helicobacter typhlonius strain MIT 97-6810 16S ribosomal RNA gene, partial sequence	56.80%	80.80%	1667	AC5 SedC
BC02 Read2446	NR_041920.1	Lactobacillus gasseri strain ATCC 33323 16S ribosomal RNA gene, complete sequence	60.00%	81.20%	1667	WT SedD
BC02 Read1042	NR_075051.1	Lactobacillus gasseri strain ATCC 33323 16S ribosomal RNA gene, complete sequence	53.50%	71.10%	1667	WT SedD
AC5KO BC01_read76	NG_042883.1	Helicobacter typhlonius strain MIT 97-6810 16S ribosomal RNA gene, partial sequence	55.70%	78.80%	1666	AC5 SedA
AC5KO BC01_read207	NG_042883.1	Helicobacter typhlonius strain MIT 97-6810 16S ribosomal RNA gene, partial sequence	57.90%	82.10%	1666	AC5 SedA
AC5KO BC03_read71	NG_042883.1	Helicobacter typhlonius strain MIT 97-6810 16S ribosomal RNA gene, partial sequence	56.50%	80.10%	1666	AC5 SedC
AC5KO BC03_read104	NG_042883.1	Helicobacter typhlonius strain MIT 97-6810 16S ribosomal RNA gene, partial sequence	60.20%	86.10%	1666	AC5 SedC
AC5KO BC03_read164	NG_042883.1	Helicobacter typhlonius strain MIT 97-6810 16S ribosomal RNA gene, partial sequence	58.40%	82.40%	1666	AC5 SedC
AC5KO BC03_read1518	NG_042883.1	Helicobacter typhlonius strain MIT 97-6810 16S ribosomal RNA gene, partial sequence	62.10%	83.80%	1666	AC5 SedC
AC5KO_BC04_read319	NG_042883.1	Helicobacter typhlonius strain MIT 97-6810 16S ribosomal RNA gene, partial sequence	52.40%	72.30%	1666	AC5 SedD
BC01 Read986	NR_075051.1	Lactobacillus gasseri strain ATCC 33323 16S ribosomal RNA gene, complete sequence	58.80%	79.20%	1666	WT SedC
AC5KO BC01_read29	NG_042883.1	Helicobacter typhlonius strain MIT 97-6810 16S ribosomal RNA gene, partial sequence	61.10%	88.60%	1665	AC5 SedA
AC5KO BC01_read31	NG_042883.1	Helicobacter typhlonius strain MIT 97-6810 16S ribosomal RNA gene, partial sequence	59.60%	86.10%	1665	AC5 SedA
AC5KO BC01_read41	NG_042883.1	Helicobacter typhlonius strain MIT 97-6810 16S ribosomal RNA gene, partial sequence	60.50%	87.90%	1665	AC5 SedA
AC5KO BC01_read43	NG_042883.1	Helicobacter typhlonius strain MIT 97-6810 16S ribosomal RNA gene, partial sequence	60.80%	88.30%	1665	AC5 SedA
AC5KO BC01_read72	NG_042883.1	Helicobacter typhlonius strain MIT 97-6810 16S ribosomal RNA gene, partial sequence	57.60%	81.70%	1665	AC5 SedA
AC5KO BC01_read118	NG_042883.1	Helicobacter typhlonius strain MIT 97-6810 16S ribosomal RNA gene, partial sequence	56.00%	78.40%	1665	AC5 SedA
AC5KO BC03_read51	NG_042883.1	Helicobacter typhlonius strain MIT 97-6810 16S ribosomal RNA gene, partial sequence	58.10%	83.10%	1665	AC5 SedC
AC5KO_BC04_read100	NG_042883.1	Helicobacter typhlonius strain MIT 97-6810 16S ribosomal RNA gene, partial sequence	59.40%	86.10%	1665	AC5 SedD
AC5KO_BC04_read120	NG_042883.1	Helicobacter typhlonius strain MIT 97-6810 16S ribosomal RNA gene, partial sequence	58.40%	84.10%	1665	AC5 SedD
AC5KO_BC04_read156	NG_042883.1	Helicobacter typhlonius strain MIT 97-6810 16S ribosomal RNA gene, partial sequence	59.00%	84.80%	1665	AC5 SedD
BC06 Read57	NG_042883.1	Helicobacter typhlonius strain MIT 97-6810 16S ribosomal RNA gene, partial sequence	59.20%	84.70%	1665	WT ExerB
BC01 Read230	NR_075051.1	Lactobacillus gasseri strain ATCC 33323 16S ribosomal RNA gene, complete sequence	56.90%	77.80%	1665	WT SedC
BC02 Read1587	NR_075051.1	Lactobacillus gasseri strain ATCC 33323 16S ribosomal RNA gene, complete sequence	59.10%	79.80%	1665	WT SedD
BC02 Read1012	NR_125548.1	Lactobacillus hominis strain CRBIP 24.179 16S ribosomal RNA gene, partial sequence	58.30%	79.70%	1665	WT SedD
AC5KO BC01_read69	NG_042883.1	Helicobacter typhlonius strain MIT 97-6810 16S ribosomal RNA gene, partial sequence	57.70%	82.20%	1664	AC5 SedA
AC5KO BC01_read95	NG_042883.1	Helicobacter typhlonius strain MIT 97-6810 16S ribosomal RNA gene, partial sequence	57.50%	81.90%	1664	AC5 SedA
AC5KO BC01_read107	NG_042883.1	Helicobacter typhlonius strain MIT 97-6810 16S ribosomal RNA gene, partial sequence	60.00%	86.30%	1664	AC5 SedA
AC5KO BC03_read27	NG_042883.1	Helicobacter typhlonius strain MIT 97-6810 16S ribosomal RNA gene, partial sequence	56.90%	81.60%	1664	AC5 SedC
AC5KO_BC04_read178	NG_042883.1	Helicobacter typhlonius strain MIT 97-6810 16S ribosomal RNA gene, partial sequence	58.80%	84.10%	1664	AC5 SedD
BC06 Read02	NG_042883.1	Helicobacter typhlonius strain MIT 97-6810 16S ribosomal RNA gene, partial sequence	50.80%	84.30%	1664	WT ExerB
BC09 Read20	NG_042883.1	Helicobacter typhlonius strain MIT 97-6810 16S ribosomal RNA gene, partial sequence	59.50%	85.30%	1663	AC5 ExerA
AC5KO BC01_read493	NG_042883.1	Helicobacter typhlonius strain MIT 97-6810 16S ribosomal RNA gene, partial sequence	55.10%	75.20%	1663	AC5 SedA
AC5KO BC01_read97	NG_042883.1	Helicobacter typhlonius strain MIT 97-6810 16S ribosomal RNA gene, partial sequence	57.60%	82.20%	1663	AC5 SedA
AC5KO BC01_read135	NG_042883.1	Helicobacter typhlonius strain MIT 97-6810 16S ribosomal RNA gene, partial sequence	59.40%	85.00%	1663	AC5 SedA
AC5KO BC01_read224	NG_042883.1	Helicobacter typhlonius strain MIT 97-6810 16S ribosomal RNA gene, partial sequence	54.40%	75.20%	1663	AC5 SedA
AC5KO BC03_read70	NG_042883.1	Helicobacter typhlonius strain MIT 97-6810 16S ribosomal RNA gene, partial sequence	54.90%	77.00%	1663	AC5 SedC
AC5KO_BC04_read93	NG_042883.1	Helicobacter typhlonius strain MIT 97-6810 16S ribosomal RNA gene, partial sequence	61.30%	89.10%	1663	AC5 SedD
AC5KO_BC04_read114	NG_042883.1	Helicobacter typhlonius strain MIT 97-6810 16S ribosomal RNA gene, partial sequence	59.50%	86.00%	1663	AC5 SedD
AC5KO_BC04_read185	NG_042883.1	Helicobacter typhlonius strain MIT 97-6810 16S ribosomal RNA gene, partial sequence	59.10%	85.00%	1663	AC5 SedD
AC5KO_BC04_read189	NG_042883.1	Helicobacter typhlonius strain MIT 97-6810 16S ribosomal RNA gene, partial sequence	57.10%	81.00%	1663	AC5 SedD
BC02 Read214	NR_075051.1	Lactobacillus gasseri strain ATCC 33323 16S ribosomal RNA gene, complete sequence	55.90%	76.70%	1663	WT SedD
AC5KO BC01_read51	NG_042883.1	Helicobacter typhlonius strain MIT 97-6810 16S ribosomal RNA gene, partial sequence	56.80%	81.00%	1662	AC5 SedA
AC5KO BC01_read121	NG_042883.1	Helicobacter typhlonius strain MIT 97-6810 16S ribosomal RNA gene, partial sequence	56.30%	79.80%	1662	AC5 SedA
AC5KO BC03_read22	NG_042883.1	Helicobacter typhlonius strain MIT 97-6810 16S ribosomal RNA gene, partial sequence	58.60%	83.70%	1662	AC5 SedC
AC5KO BC03_read63	NG_042883.1	Helicobacter typhlonius strain MIT 97-6810 16S ribosomal RNA gene, partial sequence	57.20%	81.20%	1662	AC5 SedC
AC5KO BC03_read133	NG_042883.1	Helicobacter typhlonius strain MIT 97-6810 16S ribosomal RNA gene, partial sequence	59.00%	84.10%	1662	AC5 SedC
AC5KO_BC04_read309	NG_042883.1	Helicobacter typhlonius strain MIT 97-6810 16S ribosomal RNA gene, partial sequence	55.60%	77.90%	1662	AC5 SedD
BC09 Read27	NG_042883.1	Helicobacter typhlonius strain MIT 97-6810 16S ribosomal RNA gene, partial sequence	60.10%	86.50%	1661	AC5 ExerA
BC09 Read35	NG_042883.1	Helicobacter typhlonius strain MIT 97-6810 16S ribosomal RNA gene, partial sequence	52.70%	72.30%	1661	AC5 ExerA
AC5KO BC01_read194	NG_042883.1	Helicobacter typhlonius strain MIT 97-6810 16S ribosomal RNA gene, partial sequence	52.80%	73.20%	1661	AC5 SedA
AC5KO BC03_read68	NG_042883.1	Helicobacter typhlonius strain MIT 97-6810 16S ribosomal RNA gene, partial sequence	57.00%	80.80%	1661	AC5 SedC
AC5KO BC03_read409	NG_042883.1	Helicobacter typhlonius strain MIT 97-6810 16S ribosomal RNA gene, partial sequence	54.40%	74.20%	1661	AC5 SedC
AC5KO_BC04_read111	NG_042883.1	Helicobacter typhlonius strain MIT 97-6810 16S ribosomal RNA gene, partial sequence	60.70%	88.10%	1661	AC5 SedD
AC5KO_BC04_read205	NG_042883.1	Helicobacter typhlonius strain MIT 97-6810 16S ribosomal RNA gene, partial sequence	59.50%	85.60%	1661	AC5 SedD
AC5KO_BC04_read446	NG_042883.1	Helicobacter typhlonius strain MIT 97-6810 16S ribosomal RNA gene, partial sequence	55.30%	77.10%	1661	AC5 SedD
BC01 Read153	NR_075051.1	Lactobacillus gasseri strain ATCC 33323 16S ribosomal RNA gene, complete sequence	55.00%	74.30%	1661	WT SedC
BC02 Read900	NR_075051.1	Lactobacillus gasseri strain ATCC 33323 16S ribosomal RNA gene, complete sequence	54.60%	73.50%	1661	WT SedD
BC02 Read1467	NR_075051.1	Lactobacillus gasseri strain ATCC 33323 16S ribosomal RNA gene, complete sequence	60.70%	82.90%	1661	WT SedD
AC5KO BC01_read32	NG_042883.1	Helicobacter typhlonius strain MIT 97-6810 16S ribosomal RNA gene, partial sequence	59.50%	86.00%	1660	AC5 SedA
AC5KO BC01_read115	NG_042883.1	Helicobacter typhlonius strain MIT 97-6810 16S ribosomal RNA gene, partial sequence	57.20%	81.10%	1660	AC5 SedA
AC5KO BC01_read203	NG_042883.1	Helicobacter typhlonius strain MIT 97-6810 16S ribosomal RNA gene, partial sequence	53.80%	75.00%	1660	AC5 SedA
AC5KO BC03_read48	NG_042883.1	Helicobacter typhlonius strain MIT 97-6810 16S ribosomal RNA gene, partial sequence	59.00%	84.70%	1660	AC5 SedC
AC5KO BC03_read49	NG_042883.1	Helicobacter typhlonius strain MIT 97-6810 16S ribosomal RNA gene, partial sequence	60.50%	87.20%	1660	AC5 SedC
AC5KO_BC04_read179	NG_042883.1	Helicobacter typhlonius strain MIT 97-6810 16S ribosomal RNA gene, partial sequence	59.60%	85.70%	1660	AC5 SedD
AC5KO_BC04_read297	NG_042883.1	Helicobacter typhlonius strain MIT 97-6810 16S ribosomal RNA gene, partial sequence	58.60%	83.40%	1660	AC5 SedD
BC06 Read65	NG_042883.1	Helicobacter typhlonius strain MIT 97-6810 16S ribosomal RNA gene, partial sequence	55.60%	79.00%	1660	WT ExerB
AC5KO BC01_read59	NG_042883.1	Helicobacter typhlonius strain MIT 97-6810 16S ribosomal RNA gene, partial sequence	61.40%	89.20%	1659	AC5 SedA
AC5KO BC01_read70	NG_042883.1	Helicobacter typhlonius strain MIT 97-6810 16S ribosomal RNA gene, partial sequence	57.40%	81.80%	1659	AC5 SedA
AC5KO BC01_read89	NG_042883.1	Helicobacter typhlonius strain MIT 97-6810 16S ribosomal RNA gene, partial sequence	57.90%	82.80%	1659	AC5 SedA
AC5KO BC03_read73	NG_042883.1	Helicobacter typhlonius strain MIT 97-6810 16S ribosomal RNA gene, partial sequence	58.00%	82.80%	1659	AC5 SedC
AC5KO BC03_read1173	NG_042883.1	Helicobacter typhlonius strain MIT 97-6810 16S ribosomal RNA gene, partial sequence	57.40%	77.60%	1659	AC5 SedC
AC5KO_BC04_read174	NG_042883.1	Helicobacter typhlonius strain MIT 97-6810 16S ribosomal RNA gene, partial sequence	58.40%	83.70%	1659	AC5 SedD
BC06 Read84	NG_042883.1	Helicobacter typhlonius strain MIT 97-6810 16S ribosomal RNA gene, partial sequence	55.70%	78.70%	1659	WT ExerB
BC01 Read959	NR_075051.1	Lactobacillus gasseri strain ATCC 33323 16S ribosomal RNA gene, complete sequence	58.80%	79.60%	1659	WT SedC
BC02 Read1920	NR_075051.1	Lactobacillus gasseri strain ATCC 33323 16S ribosomal RNA gene, complete sequence	59.30%	80.50%	1659	WT SedD
BC04 Read610	NR_075051.1	Lactobacillus gasseri strain ATCC 33323 16S ribosomal RNA gene, complete sequence	58.60%	80.60%	1659	WT SedF
BC04 Read1673	NR_075051.1	Lactobacillus gasseri strain ATCC 33323 16S ribosomal RNA gene, complete sequence	56.20%	74.90%	1659	WT SedF
BC09 Read22	NG_042883.1	Helicobacter typhlonius strain MIT 97-6810 16S ribosomal RNA gene, partial sequence	59.30%	85.80%	1658	AC5 ExerA
BC09 Read32	NG_042883.1	Helicobacter typhlonius strain MIT 97-6810 16S ribosomal RNA gene, partial sequence	54.50%	76.10%	1658	AC5 ExerA
AC5KO BC01_read36	NG_042883.1	Helicobacter typhlonius strain MIT 97-6810 16S ribosomal RNA gene, partial sequence	60.40%	87.80%	1658	AC5 SedA
AC5KO BC01_read111	NG_042883.1	Helicobacter typhlonius strain MIT 97-6810 16S ribosomal RNA gene, partial sequence	58.80%	84.00%	1658	AC5 SedA
AC5KO BC01_read150	NG_042883.1	Helicobacter typhlonius strain MIT 97-6810 16S ribosomal RNA gene, partial sequence	57.20%	81.20%	1658	AC5 SedA
AC5KO BC03_read55	NG_042883.1	Helicobacter typhlonius strain MIT 97-6810 16S ribosomal RNA gene, partial sequence	59.50%	85.80%	1658	AC5 SedC
AC5KO BC03_read58	NG_042883.1	Helicobacter typhlonius strain MIT 97-6810 16S ribosomal RNA gene, partial sequence	58.10%	83.10%	1658	AC5 SedC
AC5KO BC03_read173	NG_042883.1	Helicobacter typhlonius strain MIT 97-6810 16S ribosomal RNA gene, partial sequence	54.00%	75.00%	1658	AC5 SedC
AC5KO_BC04_read3449	NG_042883.1	Helicobacter typhlonius strain MIT 97-6810 16S ribosomal RNA gene, partial sequence	60.80%	84.00%	1658	AC5 SedD
AC5KO_BC04_read109	NG_042883.1	Helicobacter typhlonius strain MIT 97-6810 16S ribosomal RNA gene, partial sequence	58.70%	84.70%	1658	AC5 SedD
AC5KO_BC04_read239	NG_042883.1	Helicobacter typhlonius strain MIT 97-6810 16S ribosomal RNA gene, partial sequence	58.10%	82.80%	1658	AC5 SedD
AC5KO_BC04_read305	NG_042883.1	Helicobacter typhlonius strain MIT 97-6810 16S ribosomal RNA gene, partial sequence	58.40%	83.40%	1658	AC5 SedD
AC5KO_BC04_read307	NG_042883.1	Helicobacter typhlonius strain MIT 97-6810 16S ribosomal RNA gene, partial sequence	54.60%	77.20%	1658	AC5 SedD
BC05 Read51	NG_042883.1	Helicobacter typhlonius strain MIT 97-6810 16S ribosomal RNA gene, partial sequence	55.80%	78.30%	1658	WT ExerA
BC01 Read1271	NR_075051.1	Lactobacillus gasseri strain ATCC 33323 16S ribosomal RNA gene, complete sequence	56.20%	74.20%	1658	WT SedC
BC11 Read44	NG_042883.1	Helicobacter typhlonius strain MIT 97-6810 16S ribosomal RNA gene, partial sequence	58.70%	83.60%	1657	AC5 ExerC
AC5KO BC01_read49	NG_042883.1	Helicobacter typhlonius strain MIT 97-6810 16S ribosomal RNA gene, partial sequence	58.30%	84.20%	1657	AC5 SedA
AC5KO BC01_read172	NG_042883.1	Helicobacter typhlonius strain MIT 97-6810 16S ribosomal RNA gene, partial sequence	58.70%	83.30%	1657	AC5 SedA
AC5KO BC01_read255	NG_042883.1	Helicobacter typhlonius strain MIT 97-6810 16S ribosomal RNA gene, partial sequence	56.70%	79.50%	1657	AC5 SedA
AC5KO BC03_read134	NG_042883.1	Helicobacter typhlonius strain MIT 97-6810 16S ribosomal RNA gene, partial sequence	53.90%	75.70%	1657	AC5 SedC
AC5KO BC03_read145	NG_042883.1	Helicobacter typhlonius strain MIT 97-6810 16S ribosomal RNA gene, partial sequence	54.50%	76.10%	1657	AC5 SedC
AC5KO_BC04_read180	NG_042883.1	Helicobacter typhlonius strain MIT 97-6810 16S ribosomal RNA gene, partial sequence	51.80%	72.20%	1657	AC5 SedD
AC5KO_BC04_read263	NG_042883.1	Helicobacter typhlonius strain MIT 97-6810 16S ribosomal RNA gene, partial sequence	56.40%	79.70%	1657	AC5 SedD
BC06 Read52	NG_042883.1	Helicobacter typhlonius strain MIT 97-6810 16S ribosomal RNA gene, partial sequence	56.20%	79.80%	1657	WT ExerB
BC06 Read75	NG_042883.1	Helicobacter typhlonius strain MIT 97-6810 16S ribosomal RNA gene, partial sequence	57.40%	81.80%	1657	WT ExerB
BC02 Read2004	NR_075051.1	Lactobacillus gasseri strain ATCC 33323 16S ribosomal RNA gene, complete sequence	61.90%	85.10%	1657	WT SedD
AC5KO BC01_read66	NG_042883.1	Helicobacter typhlonius strain MIT 97-6810 16S ribosomal RNA gene, partial sequence	56.30%	80.00%	1656	AC5 SedA
AC5KO BC01_read3102	NG_042883.1	Helicobacter typhlonius strain MIT 97-6810 16S ribosomal RNA gene, partial sequence	63.90%	85.70%	1656	AC5 SedA
AC5KO BC01_read83	NG_042883.1	Helicobacter typhlonius strain MIT 97-6810 16S ribosomal RNA gene, partial sequence	60.50%	87.20%	1656	AC5 SedA
AC5KO BC01_read209	NG_042883.1	Helicobacter typhlonius strain MIT 97-6810 16S ribosomal RNA gene, partial sequence	56.00%	78.30%	1656	AC5 SedA
AC5KO BC03_read24	NG_042883.1	Helicobacter typhlonius strain MIT 97-6810 16S ribosomal RNA gene, partial sequence	59.40%	85.70%	1656	AC5 SedC
AC5KO BC03_read96	NG_042883.1	Helicobacter typhlonius strain MIT 97-6810 16S ribosomal RNA gene, partial sequence	56.30%	79.40%	1656	AC5 SedC
AC5KO_BC04_read119	NG_042883.1	Helicobacter typhlonius strain MIT 97-6810 16S ribosomal RNA gene, partial sequence	60.40%	87.60%	1656	AC5 SedD
AC5KO_BC04_read198	NG_042883.1	Helicobacter typhlonius strain MIT 97-6810 16S ribosomal RNA gene, partial sequence	57.90%	83.40%	1656	AC5 SedD
AC5KO BC01_read60	NG_042883.1	Helicobacter typhlonius strain MIT 97-6810 16S ribosomal RNA gene, partial sequence	61.10%	88.50%	1655	AC5 SedA
AC5KO BC01_read104	NG_042883.1	Helicobacter typhlonius strain MIT 97-6810 16S ribosomal RNA gene, partial sequence	55.80%	79.80%	1655	AC5 SedA
AC5KO BC03_read138	NG_042883.1	Helicobacter typhlonius strain MIT 97-6810 16S ribosomal RNA gene, partial sequence	54.90%	76.50%	1655	AC5 SedC
AC5KO_BC04_read186	NG_042883.1	Helicobacter typhlonius strain MIT 97-6810 16S ribosomal RNA gene, partial sequence	61.70%	89.50%	1655	AC5 SedD
AC5KO_BC04_read488	NG_042883.1	Helicobacter typhlonius strain MIT 97-6810 16S ribosomal RNA gene, partial sequence	58.60%	83.40%	1655	AC5 SedD
BC02 Read1203	NR_075051.1	Lactobacillus gasseri strain ATCC 33323 16S ribosomal RNA gene, complete sequence	54.70%	73.40%	1655	WT SedD
BC02 Read3195	NR_075051.1	Lactobacillus gasseri strain ATCC 33323 16S ribosomal RNA gene, complete sequence	58.40%	77.40%	1655	WT SedD
BC11 Read1896	NR_144606.1	Bacteroides caecimuris strain I48 16S ribosomal RNA, partial sequence	54.50%	69.00%	1654	AC5 ExerC
AC5KO BC02_read37	NG_042883.1	Helicobacter typhlonius strain MIT 97-6810 16S ribosomal RNA gene, partial sequence	57.50%	82.20%	1654	AC5 SadB
AC5KO BC01_read3057	NG_042883.1	Helicobacter typhlonius strain MIT 97-6810 16S ribosomal RNA gene, partial sequence	66.00%	89.50%	1654	AC5 SedA
AC5KO BC01_read165	NG_042883.1	Helicobacter typhlonius strain MIT 97-6810 16S ribosomal RNA gene, partial sequence	57.20%	80.80%	1654	AC5 SedA
AC5KO BC01_read195	NG_042883.1	Helicobacter typhlonius strain MIT 97-6810 16S ribosomal RNA gene, partial sequence	53.30%	73.90%	1654	AC5 SedA
AC5KO BC01_read235	NG_042883.1	Helicobacter typhlonius strain MIT 97-6810 16S ribosomal RNA gene, partial sequence	55.60%	77.90%	1654	AC5 SedA
AC5KO BC03_read28	NG_042883.1	Helicobacter typhlonius strain MIT 97-6810 16S ribosomal RNA gene, partial sequence	59.50%	85.90%	1654	AC5 SedC
AC5KO BC03_read98	NG_042883.1	Helicobacter typhlonius strain MIT 97-6810 16S ribosomal RNA gene, partial sequence	59.00%	84.30%	1654	AC5 SedC
AC5KO BC03_read109	NG_042883.1	Helicobacter typhlonius strain MIT 97-6810 16S ribosomal RNA gene, partial sequence	54.90%	76.90%	1654	AC5 SedC
AC5KO_BC04_read129	NG_042883.1	Helicobacter typhlonius strain MIT 97-6810 16S ribosomal RNA gene, partial sequence	61.90%	90.10%	1654	AC5 SedD
AC5KO_BC04_read171	NG_042883.1	Helicobacter typhlonius strain MIT 97-6810 16S ribosomal RNA gene, partial sequence	60.70%	88.10%	1654	AC5 SedD
AC5KO_BC04_read207	NG_042883.1	Helicobacter typhlonius strain MIT 97-6810 16S ribosomal RNA gene, partial sequence	59.50%	85.80%	1654	AC5 SedD
BC01 Read1043	NR_075051.1	Lactobacillus gasseri strain ATCC 33323 16S ribosomal RNA gene, complete sequence	59.20%	80.40%	1654	WT SedC
BC02 Read1812	NR_125548.1	Lactobacillus hominis strain CRBIP 24.179 16S ribosomal RNA gene, partial sequence	58.70%	79.70%	1654	WT SedD
BC10 Read289	NR_116967.1	Paenalcaligenes hominis strain CCUG 53761 16S ribosomal RNA gene, partial sequence	59.30%	83.10%	1653	AC5 ExerB
AC5KO BC02_read35	NG_042883.1	Helicobacter typhlonius strain MIT 97-6810 16S ribosomal RNA gene, partial sequence	61.20%	89.10%	1653	AC5 SadB
AC5KO BC01_read34	NG_042883.1	Helicobacter typhlonius strain MIT 97-6810 16S ribosomal RNA gene, partial sequence	58.60%	84.50%	1653	AC5 SedA
AC5KO BC01_read103	NG_042883.1	Helicobacter typhlonius strain MIT 97-6810 16S ribosomal RNA gene, partial sequence	52.90%	73.50%	1653	AC5 SedA
AC5KO BC01_read157	NG_042883.1	Helicobacter typhlonius strain MIT 97-6810 16S ribosomal RNA gene, partial sequence	55.40%	78.20%	1653	AC5 SedA
AC5KO BC03_read38	NG_042883.1	Helicobacter typhlonius strain MIT 97-6810 16S ribosomal RNA gene, partial sequence	59.70%	86.80%	1653	AC5 SedC
AC5KO BC03_read66	NG_042883.1	Helicobacter typhlonius strain MIT 97-6810 16S ribosomal RNA gene, partial sequence	59.40%	85.40%	1653	AC5 SedC
AC5KO BC03_read78	NG_042883.1	Helicobacter typhlonius strain MIT 97-6810 16S ribosomal RNA gene, partial sequence	55.90%	79.40%	1653	AC5 SedC
AC5KO BC03_read94	NG_042883.1	Helicobacter typhlonius strain MIT 97-6810 16S ribosomal RNA gene, partial sequence	57.70%	81.80%	1653	AC5 SedC
AC5KO BC03_read147	NG_042883.1	Helicobacter typhlonius strain MIT 97-6810 16S ribosomal RNA gene, partial sequence	55.80%	78.30%	1653	AC5 SedC
BC02 Read2049	NR_075051.1	Lactobacillus gasseri strain ATCC 33323 16S ribosomal RNA gene, complete sequence	60.00%	81.30%	1653	WT SedD
BC02 Read1820	NR_117574.1	Lactobacillus johnsonii strain CIP 103620 16S ribosomal RNA gene, partial sequence	58.50%	78.80%	1653	WT SedD
BC02 Read3211	NR_125548.1	Lactobacillus hominis strain CRBIP 24.179 16S ribosomal RNA gene, partial sequence	58.90%	78.30%	1653	WT SedD
AC5KO BC01_read642	NG_042883.1	Helicobacter typhlonius strain MIT 97-6810 16S ribosomal RNA gene, partial sequence	61.90%	86.90%	1652	AC5 SedA
AC5KO BC01_read48	NG_042883.1	Helicobacter typhlonius strain MIT 97-6810 16S ribosomal RNA gene, partial sequence	60.50%	88.10%	1652	AC5 SedA
AC5KO BC01_read120	NG_042883.1	Helicobacter typhlonius strain MIT 97-6810 16S ribosomal RNA gene, partial sequence	59.00%	85.00%	1652	AC5 SedA
AC5KO BC03_read25	NG_042883.1	Helicobacter typhlonius strain MIT 97-6810 16S ribosomal RNA gene, partial sequence	59.00%	85.20%	1652	AC5 SedC
AC5KO BC03_read37	NG_042883.1	Helicobacter typhlonius strain MIT 97-6810 16S ribosomal RNA gene, partial sequence	59.80%	86.40%	1652	AC5 SedC
AC5KO BC03_read43	NG_042883.1	Helicobacter typhlonius strain MIT 97-6810 16S ribosomal RNA gene, partial sequence	57.90%	82.90%	1652	AC5 SedC
AC5KO BC03_read93	NG_042883.1	Helicobacter typhlonius strain MIT 97-6810 16S ribosomal RNA gene, partial sequence	58.10%	83.20%	1652	AC5 SedC
AC5KO BC03_read114	NG_042883.1	Helicobacter typhlonius strain MIT 97-6810 16S ribosomal RNA gene, partial sequence	56.50%	79.90%	1652	AC5 SedC
AC5KO_BC04_read12041	NG_042883.1	Helicobacter typhlonius strain MIT 97-6810 16S ribosomal RNA gene, partial sequence	63.40%	85.10%	1652	AC5 SedD
AC5KO_BC04_read472	NG_042883.1	Helicobacter typhlonius strain MIT 97-6810 16S ribosomal RNA gene, partial sequence	54.10%	75.50%	1652	AC5 SedD
BC02 Read2032	NR_075051.1	Lactobacillus gasseri strain ATCC 33323 16S ribosomal RNA gene, complete sequence	61.90%	84.90%	1652	WT SedD
BC09 Read26	NG_042883.1	Helicobacter typhlonius strain MIT 97-6810 16S ribosomal RNA gene, partial sequence	59.80%	86.10%	1651	AC5 ExerA
AC5KO_BC04_read142	NG_042883.1	Helicobacter typhlonius strain MIT 97-6810 16S ribosomal RNA gene, partial sequence	56.20%	79.30%	1651	AC5 SedD
AC5KO_BC04_read3601	NR_029144.1	Moorella thermoautotrophica strain JW 701/3 16S ribosomal RNA gene, complete sequence	54.00%	70.70%	1651	AC5 SedD
BC01 Read281	NR_075051.1	Lactobacillus gasseri strain ATCC 33323 16S ribosomal RNA gene, complete sequence	57.00%	78.30%	1651	WT SedC
BC01 Read110	NR_075051.1	Lactobacillus gasseri strain ATCC 33323 16S ribosomal RNA gene, complete sequence	57.10%	79.30%	1651	WT SedC
BC02 Read932	NR_075051.1	Lactobacillus gasseri strain ATCC 33323 16S ribosomal RNA gene, complete sequence	54.20%	72.60%	1651	WT SedD
BC02 Read2134	NR_075051.1	Lactobacillus gasseri strain ATCC 33323 16S ribosomal RNA gene, complete sequence	58.20%	78.50%	1651	WT SedD
BC09 Read19	NG_042883.1	Helicobacter typhlonius strain MIT 97-6810 16S ribosomal RNA gene, partial sequence	55.50%	79.00%	1650	AC5 ExerA
BC10 Read198	NR_116967.1	Paenalcaligenes hominis strain CCUG 53761 16S ribosomal RNA gene, partial sequence	53.80%	72.80%	1650	AC5 ExerB
BC11 Read264	NR_116967.1	Paenalcaligenes hominis strain CCUG 53761 16S ribosomal RNA gene, partial sequence	60.40%	85.10%	1650	AC5 ExerC
AC5KO BC01_read77	NG_042883.1	Helicobacter typhlonius strain MIT 97-6810 16S ribosomal RNA gene, partial sequence	57.60%	81.80%	1650	AC5 SedA
AC5KO BC01_read101	NG_042883.1	Helicobacter typhlonius strain MIT 97-6810 16S ribosomal RNA gene, partial sequence	58.70%	84.10%	1650	AC5 SedA
AC5KO BC01_read173	NG_042883.1	Helicobacter typhlonius strain MIT 97-6810 16S ribosomal RNA gene, partial sequence	53.80%	75.10%	1650	AC5 SedA
AC5KO BC01_read199	NG_042883.1	Helicobacter typhlonius strain MIT 97-6810 16S ribosomal RNA gene, partial sequence	55.10%	77.60%	1650	AC5 SedA
AC5KO_BC04_read155	NG_042883.1	Helicobacter typhlonius strain MIT 97-6810 16S ribosomal RNA gene, partial sequence	60.70%	88.10%	1650	AC5 SedD
AC5KO_BC04_read213	NG_042883.1	Helicobacter typhlonius strain MIT 97-6810 16S ribosomal RNA gene, partial sequence	57.80%	83.00%	1650	AC5 SedD
AC5KO_BC04_read264	NG_042883.1	Helicobacter typhlonius strain MIT 97-6810 16S ribosomal RNA gene, partial sequence	53.80%	75.00%	1650	AC5 SedD
AC5KO_BC04_read286	NG_042883.1	Helicobacter typhlonius strain MIT 97-6810 16S ribosomal RNA gene, partial sequence	58.50%	83.10%	1650	AC5 SedD
BC06 Read47	NG_042883.1	Helicobacter typhlonius strain MIT 97-6810 16S ribosomal RNA gene, partial sequence	57.20%	81.90%	1650	WT ExerB
BC02 Read570	NR_075051.1	Lactobacillus gasseri strain ATCC 33323 16S ribosomal RNA gene, complete sequence	59.40%	82.20%	1650	WT SedD
BC02 Read1106	NR_125548.1	Lactobacillus hominis strain CRBIP 24.179 16S ribosomal RNA gene, partial sequence	58.10%	78.90%	1650	WT SedD
AC5KO BC01_read175	NG_042883.1	Helicobacter typhlonius strain MIT 97-6810 16S ribosomal RNA gene, partial sequence	56.50%	79.40%	1649	AC5 SedA
AC5KO BC03_read21	NG_042883.1	Helicobacter typhlonius strain MIT 97-6810 16S ribosomal RNA gene, partial sequence	58.40%	84.50%	1649	AC5 SedC
AC5KO BC03_read122	NG_042883.1	Helicobacter typhlonius strain MIT 97-6810 16S ribosomal RNA gene, partial sequence	54.30%	75.90%	1649	AC5 SedC
AC5KO_BC04_read8662	NG_042883.1	Helicobacter typhlonius strain MIT 97-6810 16S ribosomal RNA gene, partial sequence	61.10%	83.80%	1649	AC5 SedD
AC5KO_BC04_read140	NG_042883.1	Helicobacter typhlonius strain MIT 97-6810 16S ribosomal RNA gene, partial sequence	57.80%	83.40%	1649	AC5 SedD
AC5KO_BC04_read217	NG_042883.1	Helicobacter typhlonius strain MIT 97-6810 16S ribosomal RNA gene, partial sequence	56.50%	80.80%	1649	AC5 SedD
AC5KO_BC04_read234	NG_042883.1	Helicobacter typhlonius strain MIT 97-6810 16S ribosomal RNA gene, partial sequence	59.50%	85.60%	1649	AC5 SedD
AC5KO_BC04_read434	NG_042883.1	Helicobacter typhlonius strain MIT 97-6810 16S ribosomal RNA gene, partial sequence	56.50%	79.60%	1649	AC5 SedD
BC01 Read972	NR_075051.1	Lactobacillus gasseri strain ATCC 33323 16S ribosomal RNA gene, complete sequence	58.10%	78.80%	1649	WT SedC
BC02 Read822	NR_117574.1	Lactobacillus johnsonii strain CIP 103620 16S ribosomal RNA gene, partial sequence	56.20%	76.30%	1649	WT SedD
BC02 Read1786	NR_125548.1	Lactobacillus hominis strain CRBIP 24.179 16S ribosomal RNA gene, partial sequence	61.50%	84.20%	1649	WT SedD
BC02 Read1893	NR_125548.1	Lactobacillus hominis strain CRBIP 24.179 16S ribosomal RNA gene, partial sequence	57.30%	77.20%	1649	WT SedD
BC03 Read1725	NR_075051.1	Lactobacillus gasseri strain ATCC 33323 16S ribosomal RNA gene, complete sequence	59.20%	80.40%	1649	WT SedE
BC09 Read29	NG_042883.1	Helicobacter typhlonius strain MIT 97-6810 16S ribosomal RNA gene, partial sequence	60.20%	86.80%	1648	AC5 ExerA
AC5KO BC01_read1099	NG_042883.1	Helicobacter typhlonius strain MIT 97-6810 16S ribosomal RNA gene, partial sequence	63.00%	88.00%	1648	AC5 SedA
AC5KO BC01_read50	NG_042883.1	Helicobacter typhlonius strain MIT 97-6810 16S ribosomal RNA gene, partial sequence	61.10%	89.00%	1648	AC5 SedA
AC5KO BC01_read106	NG_042883.1	Helicobacter typhlonius strain MIT 97-6810 16S ribosomal RNA gene, partial sequence	59.80%	86.50%	1648	AC5 SedA
AC5KO BC01_read174	NG_042883.1	Helicobacter typhlonius strain MIT 97-6810 16S ribosomal RNA gene, partial sequence	60.00%	86.20%	1648	AC5 SedA
AC5KO BC01_read177	NG_042883.1	Helicobacter typhlonius strain MIT 97-6810 16S ribosomal RNA gene, partial sequence	57.50%	82.10%	1648	AC5 SedA
AC5KO BC01_read250	NG_042883.1	Helicobacter typhlonius strain MIT 97-6810 16S ribosomal RNA gene, partial sequence	55.00%	77.00%	1648	AC5 SedA
AC5KO BC01_read357	NG_042883.1	Helicobacter typhlonius strain MIT 97-6810 16S ribosomal RNA gene, partial sequence	54.40%	75.20%	1648	AC5 SedA
AC5KO BC03_read103	NG_042883.1	Helicobacter typhlonius strain MIT 97-6810 16S ribosomal RNA gene, partial sequence	57.70%	82.50%	1648	AC5 SedC
AC5KO BC03_read124	NG_042883.1	Helicobacter typhlonius strain MIT 97-6810 16S ribosomal RNA gene, partial sequence	56.90%	80.80%	1648	AC5 SedC
AC5KO_BC04_read8712	NG_042883.1	Helicobacter typhlonius strain MIT 97-6810 16S ribosomal RNA gene, partial sequence	57.90%	78.30%	1648	AC5 SedD
AC5KO_BC04_read302	NG_042883.1	Helicobacter typhlonius strain MIT 97-6810 16S ribosomal RNA gene, partial sequence	56.20%	79.80%	1648	AC5 SedD
BC06 Read51	NR_117128.1	[Clostridium] oroticum strain DSM 1287 16S ribosomal RNA gene, partial sequence	53.00%	73.10%	1648	WT ExerB
BC03 Read1553	NR_122064.1	Paenibacillus sabinae strain T27 16S ribosomal RNA gene, complete sequence	54.40%	72.10%	1648	WT SedE
BC04 Read2678	NR_075051.1	Lactobacillus gasseri strain ATCC 33323 16S ribosomal RNA gene, complete sequence	58.30%	78.00%	1648	WT SedF
AC5KO BC01_read123	NG_042883.1	Helicobacter typhlonius strain MIT 97-6810 16S ribosomal RNA gene, partial sequence	58.70%	84.30%	1647	AC5 SedA
AC5KO BC03_read384	NG_042883.1	Helicobacter typhlonius strain MIT 97-6810 16S ribosomal RNA gene, partial sequence	51.10%	69.90%	1647	AC5 SedC
AC5KO_BC04_read158	NG_042883.1	Helicobacter typhlonius strain MIT 97-6810 16S ribosomal RNA gene, partial sequence	59.30%	85.90%	1647	AC5 SedD
WT BC06_read2078	NR_074793.1	Oscillibacter valericigenes strain Sjm18-20 16S ribosomal RNA gene, complete sequence	55.80%	75.70%	1647	WT SedB
BC01 Read1868	NR_075051.1	Lactobacillus gasseri strain ATCC 33323 16S ribosomal RNA gene, complete sequence	60.50%	80.40%	1647	WT SedC
BC02 Read660	NR_075051.1	Lactobacillus gasseri strain ATCC 33323 16S ribosomal RNA gene, complete sequence	60.50%	84.30%	1647	WT SedD
BC03 Read1654	NR_075051.1	Lactobacillus gasseri strain ATCC 33323 16S ribosomal RNA gene, complete sequence	57.60%	77.70%	1647	WT SedE
BC04 Read1923	NR_075051.1	Lactobacillus gasseri strain ATCC 33323 16S ribosomal RNA gene, complete sequence	59.60%	81.20%	1647	WT SedF
AC5KO BC01_read55	NG_042883.1	Helicobacter typhlonius strain MIT 97-6810 16S ribosomal RNA gene, partial sequence	61.60%	89.90%	1646	AC5 SedA
AC5KO BC01_read2440	NG_042883.1	Helicobacter typhlonius strain MIT 97-6810 16S ribosomal RNA gene, partial sequence	57.70%	77.30%	1646	AC5 SedA
AC5KO BC01_read84	NG_042883.1	Helicobacter typhlonius strain MIT 97-6810 16S ribosomal RNA gene, partial sequence	61.90%	90.10%	1646	AC5 SedA
AC5KO BC03_read40	NG_042883.1	Helicobacter typhlonius strain MIT 97-6810 16S ribosomal RNA gene, partial sequence	61.20%	89.30%	1646	AC5 SedC
AC5KO_BC04_read131	NG_042883.1	Helicobacter typhlonius strain MIT 97-6810 16S ribosomal RNA gene, partial sequence	61.50%	90.10%	1646	AC5 SedD
BC01 Read1314	NR_028816.1	Turicibacter sanguinis strain MOL361 16S ribosomal RNA gene, complete sequence	56.90%	75.00%	1646	WT SedC
BC01 Read684	NR_075051.1	Lactobacillus gasseri strain ATCC 33323 16S ribosomal RNA gene, complete sequence	61.90%	86.10%	1646	WT SedC
BC01 Read823	NR_075051.1	Lactobacillus gasseri strain ATCC 33323 16S ribosomal RNA gene, complete sequence	59.40%	81.20%	1646	WT SedC
BC02 Read291	NR_075051.1	Lactobacillus gasseri strain ATCC 33323 16S ribosomal RNA gene, complete sequence	59.30%	82.80%	1646	WT SedD
BC02 Read1303	NR_075051.1	Lactobacillus gasseri strain ATCC 33323 16S ribosomal RNA gene, complete sequence	61.00%	84.30%	1646	WT SedD
BC02 Read1709	NR_075051.1	Lactobacillus gasseri strain ATCC 33323 16S ribosomal RNA gene, complete sequence	60.10%	82.50%	1646	WT SedD
BC04 Read2441	NR_075051.1	Lactobacillus gasseri strain ATCC 33323 16S ribosomal RNA gene, complete sequence	55.50%	73.00%	1646	WT SedF
AC5KO BC01_read190	NG_042883.1	Helicobacter typhlonius strain MIT 97-6810 16S ribosomal RNA gene, partial sequence	57.90%	82.30%	1645	AC5 SedA
AC5KO BC03_read46	NG_042883.1	Helicobacter typhlonius strain MIT 97-6810 16S ribosomal RNA gene, partial sequence	60.30%	87.70%	1645	AC5 SedC
AC5KO BC03_read909	NR_044386.1	Clostridium amylolyticum strain SW408 16S ribosomal RNA gene, complete sequence	54.10%	69.70%	1645	AC5 SedC
AC5KO_BC04_read789	NG_042883.1	Helicobacter typhlonius strain MIT 97-6810 16S ribosomal RNA gene, partial sequence	50.60%	69.20%	1645	AC5 SedD
AC5KO_BC04_read133	NG_042883.1	Helicobacter typhlonius strain MIT 97-6810 16S ribosomal RNA gene, partial sequence	60.60%	88.30%	1645	AC5 SedD
AC5KO_BC04_read523	NG_042883.1	Helicobacter typhlonius strain MIT 97-6810 16S ribosomal RNA gene, partial sequence	56.70%	80.80%	1645	AC5 SedD
BC01 Read603	NR_125548.1	Lactobacillus hominis strain CRBIP 24.179 16S ribosomal RNA gene, partial sequence	58.90%	81.30%	1645	WT SedC
BC02 Read479	NR_075051.1	Lactobacillus gasseri strain ATCC 33323 16S ribosomal RNA gene, complete sequence	59.20%	82.60%	1645	WT SedD
BC02 Read1426	NR_075051.1	Lactobacillus gasseri strain ATCC 33323 16S ribosomal RNA gene, complete sequence	61.10%	84.20%	1645	WT SedD
BC02 Read3239	NR_075051.1	Lactobacillus gasseri strain ATCC 33323 16S ribosomal RNA gene, complete sequence	62.00%	83.60%	1645	WT SedD
BC04 Read2375	NR_125548.1	Lactobacillus hominis strain CRBIP 24.179 16S ribosomal RNA gene, partial sequence	57.90%	77.90%	1645	WT SedF
AC5KO BC01_read170	NG_042883.1	Helicobacter typhlonius strain MIT 97-6810 16S ribosomal RNA gene, partial sequence	56.10%	79.00%	1644	AC5 SedA
AC5KO BC01_read206	NG_042883.1	Helicobacter typhlonius strain MIT 97-6810 16S ribosomal RNA gene, partial sequence	56.50%	79.70%	1644	AC5 SedA
AC5KO BC01_read234	NG_042883.1	Helicobacter typhlonius strain MIT 97-6810 16S ribosomal RNA gene, partial sequence	56.10%	79.40%	1644	AC5 SedA
AC5KO BC03_read136	NG_042883.1	Helicobacter typhlonius strain MIT 97-6810 16S ribosomal RNA gene, partial sequence	56.90%	81.10%	1644	AC5 SedC
AC5KO BC03_read137	NG_042883.1	Helicobacter typhlonius strain MIT 97-6810 16S ribosomal RNA gene, partial sequence	57.90%	82.40%	1644	AC5 SedC
AC5KO_BC04_read223	NG_042883.1	Helicobacter typhlonius strain MIT 97-6810 16S ribosomal RNA gene, partial sequence	58.60%	84.20%	1644	AC5 SedD
AC5KO_BC04_read279	NG_042883.1	Helicobacter typhlonius strain MIT 97-6810 16S ribosomal RNA gene, partial sequence	59.30%	85.50%	1644	AC5 SedD
AC5KO_BC04_read560	NG_042883.1	Helicobacter typhlonius strain MIT 97-6810 16S ribosomal RNA gene, partial sequence	54.50%	75.90%	1644	AC5 SedD
WT BC06_read408	NR_104803.1	[Eubacterium] contortum strain DSM 3982 16S ribosomal RNA gene, partial sequence	54.90%	74.90%	1644	WT SedB
BC02 Read691	NR_075051.1	Lactobacillus gasseri strain ATCC 33323 16S ribosomal RNA gene, complete sequence	59.10%	81.70%	1644	WT SedD
BC02 Read1342	NR_075051.1	Lactobacillus gasseri strain ATCC 33323 16S ribosomal RNA gene, complete sequence	59.70%	81.90%	1644	WT SedD
BC02 Read1617	NR_075051.1	Lactobacillus gasseri strain ATCC 33323 16S ribosomal RNA gene, complete sequence	56.50%	76.00%	1644	WT SedD
BC02 Read3039	NR_075051.1	Lactobacillus gasseri strain ATCC 33323 16S ribosomal RNA gene, complete sequence	58.50%	78.30%	1644	WT SedD
BC04 Read2075	NR_075051.1	Lactobacillus gasseri strain ATCC 33323 16S ribosomal RNA gene, complete sequence	57.10%	76.00%	1644	WT SedF
BC08 Read416	NR_116967.1	Paenalcaligenes hominis strain CCUG 53761 16S ribosomal RNA gene, partial sequence	57.70%	80.30%	1644	WT ExerD
AC5KO BC01_read81	NG_042883.1	Helicobacter typhlonius strain MIT 97-6810 16S ribosomal RNA gene, partial sequence	56.40%	80.30%	1643	AC5 SedA
AC5KO BC01_read192	NG_042883.1	Helicobacter typhlonius strain MIT 97-6810 16S ribosomal RNA gene, partial sequence	58.90%	84.30%	1643	AC5 SedA
AC5KO BC01_read222	NR_074809.1	Roseburia hominis strain A2-183 16S ribosomal RNA gene, complete sequence	53.30%	71.90%	1643	AC5 SedA
WT BC06_read7758	NR_044772.1	Mycoplasma mycoides subsp. capri strain PG3 16S ribosomal RNA gene, complete sequence	54.60%	70.00%	1643	WT SedB
BC01 Read1233	NR_041920.1	Lactobacillus gasseri strain ATCC 33323 16S ribosomal RNA gene, complete sequence	58.00%	77.70%	1643	WT SedC
BC02 Read2120	NR_075051.1	Lactobacillus gasseri strain ATCC 33323 16S ribosomal RNA gene, complete sequence	54.40%	72.20%	1643	WT SedD
AC5KO BC01_read79	NG_042883.1	Helicobacter typhlonius strain MIT 97-6810 16S ribosomal RNA gene, partial sequence	59.70%	86.50%	1642	AC5 SedA
AC5KO BC01_read138	NG_042883.1	Helicobacter typhlonius strain MIT 97-6810 16S ribosomal RNA gene, partial sequence	58.50%	83.60%	1642	AC5 SedA
AC5KO BC01_read216	NG_042883.1	Helicobacter typhlonius strain MIT 97-6810 16S ribosomal RNA gene, partial sequence	52.30%	72.90%	1642	AC5 SedA
AC5KO BC03_read65	NG_042883.1	Helicobacter typhlonius strain MIT 97-6810 16S ribosomal RNA gene, partial sequence	59.30%	85.30%	1642	AC5 SedC
AC5KO BC03_read90	NG_042883.1	Helicobacter typhlonius strain MIT 97-6810 16S ribosomal RNA gene, partial sequence	59.50%	86.00%	1642	AC5 SedC
AC5KO BC03_read100	NG_042883.1	Helicobacter typhlonius strain MIT 97-6810 16S ribosomal RNA gene, partial sequence	59.20%	85.40%	1642	AC5 SedC
AC5KO BC03_read1562	NG_042883.1	Helicobacter typhlonius strain MIT 97-6810 16S ribosomal RNA gene, partial sequence	60.60%	82.60%	1642	AC5 SedC
AC5KO_BC04_read103	NG_042883.1	Helicobacter typhlonius strain MIT 97-6810 16S ribosomal RNA gene, partial sequence	61.50%	90.10%	1642	AC5 SedD
WT BC06_read4671	NR_028785.1	[Clostridium] scindens strain ATCC 35704 16S ribosomal RNA gene, complete sequence	55.40%	73.30%	1642	WT SedB
WT BC06_read904	NR_074793.1	Oscillibacter valericigenes strain Sjm18-20 16S ribosomal RNA gene, complete sequence	54.70%	74.20%	1642	WT SedB
BC01 Read284	NR_075051.1	Lactobacillus gasseri strain ATCC 33323 16S ribosomal RNA gene, complete sequence	58.60%	81.80%	1642	WT SedC
BC01 Read1174	NR_075051.1	Lactobacillus gasseri strain ATCC 33323 16S ribosomal RNA gene, complete sequence	59.60%	81.10%	1642	WT SedC
BC01 Read123	NR_117574.1	Lactobacillus johnsonii strain CIP 103620 16S ribosomal RNA gene, partial sequence	57.60%	80.10%	1642	WT SedC
BC02 Read683	NR_075051.1	Lactobacillus gasseri strain ATCC 33323 16S ribosomal RNA gene, complete sequence	54.60%	73.80%	1642	WT SedD
BC02 Read1599	NR_075051.1	Lactobacillus gasseri strain ATCC 33323 16S ribosomal RNA gene, complete sequence	57.80%	78.20%	1642	WT SedD
BC02 Read2552	NR_075051.1	Lactobacillus gasseri strain ATCC 33323 16S ribosomal RNA gene, complete sequence	58.80%	79.40%	1642	WT SedD
BC02 Read2878	NR_075051.1	Lactobacillus gasseri strain ATCC 33323 16S ribosomal RNA gene, complete sequence	57.20%	76.60%	1642	WT SedD
BC03 Read611	NR_075051.1	Lactobacillus gasseri strain ATCC 33323 16S ribosomal RNA gene, complete sequence	56.10%	76.70%	1642	WT SedE
AC5KO BC03_read82	NG_042883.1	Helicobacter typhlonius strain MIT 97-6810 16S ribosomal RNA gene, partial sequence	56.30%	79.90%	1641	AC5 SedC
AC5KO BC03_read314	NG_042883.1	Helicobacter typhlonius strain MIT 97-6810 16S ribosomal RNA gene, partial sequence	52.70%	72.10%	1641	AC5 SedC
AC5KO_BC04_read91	NG_042883.1	Helicobacter typhlonius strain MIT 97-6810 16S ribosomal RNA gene, partial sequence	58.80%	85.40%	1641	AC5 SedD
BC07 Read09	NR_116967.1	Paenalcaligenes hominis strain CCUG 53761 16S ribosomal RNA gene, partial sequence	54.60%	84.10%	1641	WT ExerC
BC02 Read425	NR_075051.1	Lactobacillus gasseri strain ATCC 33323 16S ribosomal RNA gene, complete sequence	56.80%	78.40%	1641	WT SedD
BC02 Read1031	NR_075051.1	Lactobacillus gasseri strain ATCC 33323 16S ribosomal RNA gene, complete sequence	59.50%	82.60%	1641	WT SedD
BC02 Read2424	NR_075051.1	Lactobacillus gasseri strain ATCC 33323 16S ribosomal RNA gene, complete sequence	58.10%	78.50%	1641	WT SedD
BC02 Read2701	NR_075051.1	Lactobacillus gasseri strain ATCC 33323 16S ribosomal RNA gene, complete sequence	58.00%	78.70%	1641	WT SedD
BC02 Read3367	NR_075051.1	Lactobacillus gasseri strain ATCC 33323 16S ribosomal RNA gene, complete sequence	56.80%	75.10%	1641	WT SedD
BC02 Read1565	NR_125548.1	Lactobacillus hominis strain CRBIP 24.179 16S ribosomal RNA gene, partial sequence	60.30%	82.60%	1641	WT SedD
BC04 Read1742	NR_075051.1	Lactobacillus gasseri strain ATCC 33323 16S ribosomal RNA gene, complete sequence	60.00%	82.10%	1641	WT SedF
BC09 Read42	NG_042883.1	Helicobacter typhlonius strain MIT 97-6810 16S ribosomal RNA gene, partial sequence	57.30%	80.90%	1640	AC5 ExerA
AC5KO BC02_read82	NG_042883.1	Helicobacter typhlonius strain MIT 97-6810 16S ribosomal RNA gene, partial sequence	57.40%	81.80%	1640	AC5 SadB
AC5KO BC01_read597	NG_042883.1	Helicobacter typhlonius strain MIT 97-6810 16S ribosomal RNA gene, partial sequence	60.10%	83.80%	1640	AC5 SedA
AC5KO BC01_read80	NG_042883.1	Helicobacter typhlonius strain MIT 97-6810 16S ribosomal RNA gene, partial sequence	57.30%	82.60%	1640	AC5 SedA
AC5KO BC03_read160	NG_042883.1	Helicobacter typhlonius strain MIT 97-6810 16S ribosomal RNA gene, partial sequence	56.50%	79.80%	1640	AC5 SedC
AC5KO_BC04_read187	NG_042883.1	Helicobacter typhlonius strain MIT 97-6810 16S ribosomal RNA gene, partial sequence	53.80%	75.60%	1640	AC5 SedD
AC5KO_BC04_read363	NG_042883.1	Helicobacter typhlonius strain MIT 97-6810 16S ribosomal RNA gene, partial sequence	56.40%	79.60%	1640	AC5 SedD
BC06 Read183	NG_042883.1	Helicobacter typhlonius strain MIT 97-6810 16S ribosomal RNA gene, partial sequence	55.90%	79.20%	1640	WT ExerB
BC02 Read335	NR_074793.1	Oscillibacter valericigenes strain Sjm18-20 16S ribosomal RNA gene, complete sequence	55.70%	76.00%	1640	WT SedD
BC02 Read544	NR_075051.1	Lactobacillus gasseri strain ATCC 33323 16S ribosomal RNA gene, complete sequence	57.30%	79.10%	1640	WT SedD
BC02 Read2203	NR_075051.1	Lactobacillus gasseri strain ATCC 33323 16S ribosomal RNA gene, complete sequence	58.70%	79.70%	1640	WT SedD
AC5KO BC01_read73	NG_042883.1	Helicobacter typhlonius strain MIT 97-6810 16S ribosomal RNA gene, partial sequence	55.50%	78.00%	1639	AC5 SedA
AC5KO_BC04_read176	NG_042883.1	Helicobacter typhlonius strain MIT 97-6810 16S ribosomal RNA gene, partial sequence	62.40%	91.20%	1639	AC5 SedD
AC5KO_BC04_read531	NG_042883.1	Helicobacter typhlonius strain MIT 97-6810 16S ribosomal RNA gene, partial sequence	52.90%	73.40%	1639	AC5 SedD
BC05 Read2507	NR_104559.2	Enterococcus gallinarum strain LMG 13129 16S ribosomal RNA gene, complete sequence	55.80%	74.00%	1639	WT ExerA
BC01 Read680	NR_075051.1	Lactobacillus gasseri strain ATCC 33323 16S ribosomal RNA gene, complete sequence	58.00%	79.40%	1639	WT SedC
BC01 Read969	NR_075051.1	Lactobacillus gasseri strain ATCC 33323 16S ribosomal RNA gene, complete sequence	59.70%	82.30%	1639	WT SedC
BC01 Read1030	NR_075051.1	Lactobacillus gasseri strain ATCC 33323 16S ribosomal RNA gene, complete sequence	59.50%	81.60%	1639	WT SedC
BC02 Read687	NR_075051.1	Lactobacillus gasseri strain ATCC 33323 16S ribosomal RNA gene, complete sequence	58.70%	81.00%	1639	WT SedD
BC03 Read575	NR_075051.1	Lactobacillus gasseri strain ATCC 33323 16S ribosomal RNA gene, complete sequence	59.80%	83.60%	1639	WT SedE
AC5KO BC02_read3746	NR_134116.1	Paenibacillus quercus strain 1-25 16S ribosomal RNA, partial sequence	56.30%	75.50%	1638	AC5 SadB
AC5KO BC01_read65	NG_042883.1	Helicobacter typhlonius strain MIT 97-6810 16S ribosomal RNA gene, partial sequence	58.60%	84.50%	1638	AC5 SedA
AC5KO BC03_read102	NG_042883.1	Helicobacter typhlonius strain MIT 97-6810 16S ribosomal RNA gene, partial sequence	53.60%	74.60%	1638	AC5 SedC
AC5KO BC03_read216	NG_042883.1	Helicobacter typhlonius strain MIT 97-6810 16S ribosomal RNA gene, partial sequence	57.30%	80.60%	1638	AC5 SedC
AC5KO BC03_read494	NG_042883.1	Helicobacter typhlonius strain MIT 97-6810 16S ribosomal RNA gene, partial sequence	52.40%	71.70%	1638	AC5 SedC
WT BC06_read1364	NR_041882.1	Robinsoniella peoriensis strain PPC31 16S ribosomal RNA gene, complete sequence	54.50%	73.70%	1638	WT SedB
BC01 Read693	NR_075051.1	Lactobacillus gasseri strain ATCC 33323 16S ribosomal RNA gene, complete sequence	58.30%	80.50%	1638	WT SedC
BC02 Read1160	NR_075051.1	Lactobacillus gasseri strain ATCC 33323 16S ribosomal RNA gene, complete sequence	56.60%	77.20%	1638	WT SedD
BC02 Read2896	NR_075051.1	Lactobacillus gasseri strain ATCC 33323 16S ribosomal RNA gene, complete sequence	57.70%	77.00%	1638	WT SedD
BC02 Read712	NR_117574.1	Lactobacillus johnsonii strain CIP 103620 16S ribosomal RNA gene, partial sequence	57.40%	78.90%	1638	WT SedD
BC04 Read2510	NR_028816.1	Turicibacter sanguinis strain MOL361 16S ribosomal RNA gene, complete sequence	56.40%	73.90%	1638	WT SedF
BC04 Read1848	NR_125548.1	Lactobacillus hominis strain CRBIP 24.179 16S ribosomal RNA gene, partial sequence	59.00%	80.20%	1638	WT SedF
AC5KO BC01_read145	NG_042883.1	Helicobacter typhlonius strain MIT 97-6810 16S ribosomal RNA gene, partial sequence	59.90%	86.60%	1637	AC5 SedA
AC5KO BC01_read148	NG_042883.1	Helicobacter typhlonius strain MIT 97-6810 16S ribosomal RNA gene, partial sequence	54.00%	74.90%	1637	AC5 SedA
AC5KO BC03_read04	NG_042883.1	Helicobacter typhlonius strain MIT 97-6810 16S ribosomal RNA gene, partial sequence	50.90%	82.50%	1637	AC5 SedC
AC5KO_BC04_read125	NG_042883.1	Helicobacter typhlonius strain MIT 97-6810 16S ribosomal RNA gene, partial sequence	60.90%	89.00%	1637	AC5 SedD
AC5KO_BC04_read253	NG_042883.1	Helicobacter typhlonius strain MIT 97-6810 16S ribosomal RNA gene, partial sequence	55.10%	77.60%	1637	AC5 SedD
BC07 Read20	NG_042883.1	Helicobacter typhlonius strain MIT 97-6810 16S ribosomal RNA gene, partial sequence	57.40%	82.20%	1637	WT ExerC
BC01 Read914	NR_075051.1	Lactobacillus gasseri strain ATCC 33323 16S ribosomal RNA gene, complete sequence	62.70%	87.10%	1637	WT SedC
BC02 Read348	NR_125548.1	Lactobacillus hominis strain CRBIP 24.179 16S ribosomal RNA gene, partial sequence	58.60%	81.90%	1637	WT SedD
BC02 Read761	NR_125548.1	Lactobacillus hominis strain CRBIP 24.179 16S ribosomal RNA gene, partial sequence	59.80%	82.90%	1637	WT SedD
BC02 Read852	NR_125548.1	Lactobacillus hominis strain CRBIP 24.179 16S ribosomal RNA gene, partial sequence	57.60%	79.30%	1637	WT SedD
AC5KO BC02_read1601	NR_121794.1	Spiroplasma mirum ATCC 29335 16S ribosomal RNA, complete sequence	55.00%	72.70%	1636	AC5 SadB
AC5KO BC01_read368	NG_042883.1	Helicobacter typhlonius strain MIT 97-6810 16S ribosomal RNA gene, partial sequence	55.90%	78.40%	1636	AC5 SedA
AC5KO_BC04_read259	NR_041882.1	Robinsoniella peoriensis strain PPC31 16S ribosomal RNA gene, complete sequence	54.30%	74.80%	1636	AC5 SedD
BC06 Read190	NG_042883.1	Helicobacter typhlonius strain MIT 97-6810 16S ribosomal RNA gene, partial sequence	57.50%	82.20%	1636	WT ExerB
BC06 Read2301	NR_117127.1	[Clostridium] oroticum strain DSM 1287 16S ribosomal RNA gene, partial sequence	54.10%	72.10%	1636	WT ExerB
BC01 Read351	NR_075051.1	Lactobacillus gasseri strain ATCC 33323 16S ribosomal RNA gene, complete sequence	57.60%	79.60%	1636	WT SedC
BC01 Read378	NR_075051.1	Lactobacillus gasseri strain ATCC 33323 16S ribosomal RNA gene, complete sequence	59.20%	82.40%	1636	WT SedC
BC01 Read1199	NR_075051.1	Lactobacillus gasseri strain ATCC 33323 16S ribosomal RNA gene, complete sequence	60.70%	83.50%	1636	WT SedC
BC01 Read1212	NR_075051.1	Lactobacillus gasseri strain ATCC 33323 16S ribosomal RNA gene, complete sequence	59.00%	79.80%	1636	WT SedC
BC02 Read2085	NR_075051.1	Lactobacillus gasseri strain ATCC 33323 16S ribosomal RNA gene, complete sequence	62.00%	86.00%	1636	WT SedD
BC02 Read2539	NR_075051.1	Lactobacillus gasseri strain ATCC 33323 16S ribosomal RNA gene, complete sequence	56.70%	75.90%	1636	WT SedD
BC02 Read2585	NR_075051.1	Lactobacillus gasseri strain ATCC 33323 16S ribosomal RNA gene, complete sequence	59.10%	80.20%	1636	WT SedD
BC02 Read2630	NR_075051.1	Lactobacillus gasseri strain ATCC 33323 16S ribosomal RNA gene, complete sequence	60.20%	82.30%	1636	WT SedD
BC03 Read655	NR_075051.1	Lactobacillus gasseri strain ATCC 33323 16S ribosomal RNA gene, complete sequence	59.00%	82.10%	1636	WT SedE
AC5KO BC01_read105	NG_042883.1	Helicobacter typhlonius strain MIT 97-6810 16S ribosomal RNA gene, partial sequence	57.70%	82.40%	1635	AC5 SedA
AC5KO BC01_read227	NG_042883.1	Helicobacter typhlonius strain MIT 97-6810 16S ribosomal RNA gene, partial sequence	55.40%	77.90%	1635	AC5 SedA
AC5KO_BC04_read336	NG_042883.1	Helicobacter typhlonius strain MIT 97-6810 16S ribosomal RNA gene, partial sequence	58.30%	83.60%	1635	AC5 SedD
BC06 Read74	NG_042883.1	Helicobacter typhlonius strain MIT 97-6810 16S ribosomal RNA gene, partial sequence	54.50%	76.60%	1635	WT ExerB
BC01 Read831	NR_117574.1	Lactobacillus johnsonii strain CIP 103620 16S ribosomal RNA gene, partial sequence	58.80%	79.90%	1635	WT SedC
BC02 Read333	NR_041920.1	Lactobacillus gasseri strain ATCC 33323 16S ribosomal RNA gene, complete sequence	61.10%	86.30%	1635	WT SedD
BC02 Read408	NR_075051.1	Lactobacillus gasseri strain ATCC 33323 16S ribosomal RNA gene, complete sequence	59.40%	83.00%	1635	WT SedD
BC02 Read1806	NR_075051.1	Lactobacillus gasseri strain ATCC 33323 16S ribosomal RNA gene, complete sequence	59.60%	81.30%	1635	WT SedD
BC02 Read1982	NR_117574.1	Lactobacillus johnsonii strain CIP 103620 16S ribosomal RNA gene, partial sequence	58.30%	79.10%	1635	WT SedD
BC04 Read2460	NR_028816.1	Turicibacter sanguinis strain MOL361 16S ribosomal RNA gene, complete sequence	57.50%	75.90%	1635	WT SedF
AC5KO BC03_read162	NG_042883.1	Helicobacter typhlonius strain MIT 97-6810 16S ribosomal RNA gene, partial sequence	57.00%	80.90%	1634	AC5 SedC
AC5KO_BC04_read618	NG_042883.1	Helicobacter typhlonius strain MIT 97-6810 16S ribosomal RNA gene, partial sequence	54.80%	77.00%	1634	AC5 SedD
BC06 Read313	NR_117147.1	[Eubacterium] contortum strain DSM 3982 16S ribosomal RNA gene, partial sequence	55.00%	75.60%	1634	WT ExerB
BC01 Read875	NR_075051.1	Lactobacillus gasseri strain ATCC 33323 16S ribosomal RNA gene, complete sequence	60.10%	82.80%	1634	WT SedC
BC01 Read1261	NR_117574.1	Lactobacillus johnsonii strain CIP 103620 16S ribosomal RNA gene, partial sequence	56.40%	75.30%	1634	WT SedC
BC02 Read416	NR_074996.1	Desulfitobacterium hafniense strain DCB-2 16S ribosomal RNA gene, complete sequence	55.50%	75.40%	1634	WT SedD
BC02 Read1052	NR_075051.1	Lactobacillus gasseri strain ATCC 33323 16S ribosomal RNA gene, complete sequence	56.80%	77.80%	1634	WT SedD
BC02 Read2613	NR_075051.1	Lactobacillus gasseri strain ATCC 33323 16S ribosomal RNA gene, complete sequence	64.30%	88.90%	1634	WT SedD
BC04 Read1011	NR_025757.1	Cryptanaerobacter phenolicus strain LR7.2 16S ribosomal RNA gene, complete sequence	55.60%	74.40%	1634	WT SedF
BC11 Read231	NR_116967.1	Paenalcaligenes hominis strain CCUG 53761 16S ribosomal RNA gene, partial sequence	60.90%	86.60%	1633	AC5 ExerC
AC5KO BC01_read44	NG_042883.1	Helicobacter typhlonius strain MIT 97-6810 16S ribosomal RNA gene, partial sequence	56.20%	80.20%	1633	AC5 SedA
AC5KO BC01_read46	NG_042883.1	Helicobacter typhlonius strain MIT 97-6810 16S ribosomal RNA gene, partial sequence	56.10%	80.10%	1633	AC5 SedA
AC5KO BC01_read117	NG_042883.1	Helicobacter typhlonius strain MIT 97-6810 16S ribosomal RNA gene, partial sequence	57.70%	82.80%	1633	AC5 SedA
AC5KO BC03_read110	NG_042883.1	Helicobacter typhlonius strain MIT 97-6810 16S ribosomal RNA gene, partial sequence	59.50%	86.30%	1633	AC5 SedC
AC5KO BC03_read125	NG_042883.1	Helicobacter typhlonius strain MIT 97-6810 16S ribosomal RNA gene, partial sequence	59.30%	85.50%	1633	AC5 SedC
BC02 Read2931	NR_041920.1	Lactobacillus gasseri strain ATCC 33323 16S ribosomal RNA gene, complete sequence	60.60%	82.20%	1633	WT SedD
BC02 Read2171	NR_075051.1	Lactobacillus gasseri strain ATCC 33323 16S ribosomal RNA gene, complete sequence	61.80%	85.20%	1633	WT SedD
BC02 Read1965	NR_117574.1	Lactobacillus johnsonii strain CIP 103620 16S ribosomal RNA gene, partial sequence	58.20%	78.60%	1633	WT SedD
BC04 Read1858	NR_041920.1	Lactobacillus gasseri strain ATCC 33323 16S ribosomal RNA gene, complete sequence	60.40%	83.20%	1633	WT SedF
BC04 Read2135	NR_041920.1	Lactobacillus gasseri strain ATCC 33323 16S ribosomal RNA gene, complete sequence	61.00%	84.20%	1633	WT SedF
BC04 Read2129	NR_075051.1	Lactobacillus gasseri strain ATCC 33323 16S ribosomal RNA gene, complete sequence	58.50%	79.20%	1633	WT SedF
BC09 Read655	NR_075051.1	Lactobacillus gasseri strain ATCC 33323 16S ribosomal RNA gene, complete sequence	58.70%	79.80%	1632	AC5 ExerA
AC5KO BC01_read30	NG_042883.1	Helicobacter typhlonius strain MIT 97-6810 16S ribosomal RNA gene, partial sequence	61.60%	90.30%	1632	AC5 SedA
AC5KO BC03_read64	NG_042883.1	Helicobacter typhlonius strain MIT 97-6810 16S ribosomal RNA gene, partial sequence	58.30%	83.50%	1632	AC5 SedC
AC5KO_BC04_read271	NG_042883.1	Helicobacter typhlonius strain MIT 97-6810 16S ribosomal RNA gene, partial sequence	60.00%	87.30%	1632	AC5 SedD
BC06 Read3306	NR_074999.1	Staphylococcus saprophyticus strain ATCC 15305 16S ribosomal RNA gene, complete sequence	54.20%	71.00%	1632	WT ExerB
BC06 Read289	NR_119035.1	[Clostridium] sphenoides strain DSM 632 16S ribosomal RNA gene, complete sequence	53.90%	73.10%	1632	WT ExerB
BC01 Read548	NR_075051.1	Lactobacillus gasseri strain ATCC 33323 16S ribosomal RNA gene, complete sequence	56.90%	78.40%	1632	WT SedC
BC02 Read2837	NR_075051.1	Lactobacillus gasseri strain ATCC 33323 16S ribosomal RNA gene, complete sequence	56.50%	75.80%	1632	WT SedD
BC04 Read1813	NR_075051.1	Lactobacillus gasseri strain ATCC 33323 16S ribosomal RNA gene, complete sequence	59.80%	81.70%	1632	WT SedF
BC04 Read1840	NR_075051.1	Lactobacillus gasseri strain ATCC 33323 16S ribosomal RNA gene, complete sequence	58.50%	79.70%	1632	WT SedF
AC5KO BC03_read163	NG_042883.1	Helicobacter typhlonius strain MIT 97-6810 16S ribosomal RNA gene, partial sequence	58.60%	83.50%	1631	AC5 SedC
BC05 Read52	NG_042883.1	Helicobacter typhlonius strain MIT 97-6810 16S ribosomal RNA gene, partial sequence	57.00%	81.20%	1631	WT ExerA
BC06 Read310	NR_041882.1	Robinsoniella peoriensis strain PPC31 16S ribosomal RNA gene, complete sequence	53.20%	72.90%	1631	WT ExerB
BC01 Read307	NR_075051.1	Lactobacillus gasseri strain ATCC 33323 16S ribosomal RNA gene, complete sequence	59.40%	83.30%	1631	WT SedC
BC02 Read41	NR_075051.1	Lactobacillus gasseri strain ATCC 33323 16S ribosomal RNA gene, complete sequence	58.00%	85.20%	1631	WT SedD
BC02 Read1743	NR_075051.1	Lactobacillus gasseri strain ATCC 33323 16S ribosomal RNA gene, complete sequence	59.30%	81.00%	1631	WT SedD
BC02 Read2193	NR_075051.1	Lactobacillus gasseri strain ATCC 33323 16S ribosomal RNA gene, complete sequence	59.30%	81.10%	1631	WT SedD
BC02 Read2337	NR_075051.1	Lactobacillus gasseri strain ATCC 33323 16S ribosomal RNA gene, complete sequence	60.70%	83.80%	1631	WT SedD
BC02 Read2537	NR_075051.1	Lactobacillus gasseri strain ATCC 33323 16S ribosomal RNA gene, complete sequence	60.70%	82.90%	1631	WT SedD
BC02 Read738	NR_125548.1	Lactobacillus hominis strain CRBIP 24.179 16S ribosomal RNA gene, partial sequence	58.60%	81.50%	1631	WT SedD
BC02 Read1937	NR_125548.1	Lactobacillus hominis strain CRBIP 24.179 16S ribosomal RNA gene, partial sequence	60.60%	83.20%	1631	WT SedD
AC5KO BC01_read92	NG_042883.1	Helicobacter typhlonius strain MIT 97-6810 16S ribosomal RNA gene, partial sequence	55.80%	79.70%	1630	AC5 SedA
AC5KO_BC04_read149	NG_042883.1	Helicobacter typhlonius strain MIT 97-6810 16S ribosomal RNA gene, partial sequence	60.80%	88.70%	1630	AC5 SedD
AC5KO_BC04_read151	NG_042883.1	Helicobacter typhlonius strain MIT 97-6810 16S ribosomal RNA gene, partial sequence	58.60%	84.60%	1630	AC5 SedD
AC5KO_BC04_read1270	NR_074996.1	Desulfitobacterium hafniense strain DCB-2 16S ribosomal RNA gene, complete sequence	55.60%	75.40%	1630	AC5 SedD
AC5KO_BC04_read2239	NR_104735.1	Butyrivibrio crossotus strain DSM 2876 16S ribosomal RNA gene, partial sequence	57.20%	78.00%	1630	AC5 SedD
BC05 Read153	NR_102852.1	[Clostridium] saccharolyticum strain WM1 16S ribosomal RNA gene, complete sequence	54.00%	73.40%	1630	WT ExerA
BC05 Read1189	NR_114391.1	Lactobacillus faecis strain AFL13-2 16S ribosomal RNA gene, partial sequence	57.10%	77.90%	1630	WT ExerA
BC06 Read426	NR_041882.1	Robinsoniella peoriensis strain PPC31 16S ribosomal RNA gene, complete sequence	54.60%	74.50%	1630	WT ExerB
WT BC06_read635	NR_104737.1	Eubacterium oxidoreducens strain G41 16S ribosomal RNA gene, partial sequence	55.40%	76.30%	1630	WT SedB
WT BC06_read73	NR_104803.1	[Eubacterium] contortum strain DSM 3982 16S ribosomal RNA gene, partial sequence	56.70%	80.10%	1630	WT SedB
BC01 Read1145	NR_117574.1	Lactobacillus johnsonii strain CIP 103620 16S ribosomal RNA gene, partial sequence	59.40%	81.00%	1630	WT SedC
BC01 Read1526	NR_117574.1	Lactobacillus johnsonii strain CIP 103620 16S ribosomal RNA gene, partial sequence	57.50%	76.60%	1630	WT SedC
BC01 Read1017	NR_125548.1	Lactobacillus hominis strain CRBIP 24.179 16S ribosomal RNA gene, partial sequence	57.60%	78.10%	1630	WT SedC
BC02 Read1432	NR_028835.1	Atopostipes suicloacalis strain PPC79 16S ribosomal RNA gene, complete sequence	56.30%	76.30%	1630	WT SedD
BC02 Read1639	NR_041920.1	Lactobacillus gasseri strain ATCC 33323 16S ribosomal RNA gene, complete sequence	61.70%	85.70%	1630	WT SedD
BC02 Read297	NR_075051.1	Lactobacillus gasseri strain ATCC 33323 16S ribosomal RNA gene, complete sequence	61.40%	86.90%	1630	WT SedD
BC02 Read1516	NR_075051.1	Lactobacillus gasseri strain ATCC 33323 16S ribosomal RNA gene, complete sequence	55.10%	74.70%	1630	WT SedD
BC02 Read1634	NR_075051.1	Lactobacillus gasseri strain ATCC 33323 16S ribosomal RNA gene, complete sequence	56.60%	77.00%	1630	WT SedD
BC02 Read1810	NR_075051.1	Lactobacillus gasseri strain ATCC 33323 16S ribosomal RNA gene, complete sequence	59.80%	82.20%	1630	WT SedD
BC02 Read1994	NR_075051.1	Lactobacillus gasseri strain ATCC 33323 16S ribosomal RNA gene, complete sequence	57.60%	78.10%	1630	WT SedD
BC02 Read3124	NR_114786.2	Enterococcus saccharolyticus strain LMG 11427 16S ribosomal RNA gene, complete sequence	56.80%	75.10%	1630	WT SedD
BC02 Read1703	NR_117574.1	Lactobacillus johnsonii strain CIP 103620 16S ribosomal RNA gene, partial sequence	60.30%	83.00%	1630	WT SedD
BC02 Read2515	NR_125548.1	Lactobacillus hominis strain CRBIP 24.179 16S ribosomal RNA gene, partial sequence	59.10%	80.70%	1630	WT SedD
BC03 Read1625	NR_075051.1	Lactobacillus gasseri strain ATCC 33323 16S ribosomal RNA gene, complete sequence	58.40%	80.10%	1630	WT SedE
AC5KO BC02_read3410	NR_036849.1	Spiroplasma citri strain R8A2HP 16S ribosomal RNA gene, complete sequence	55.40%	72.40%	1629	AC5 SadB
AC5KO BC03_read132	NG_042883.1	Helicobacter typhlonius strain MIT 97-6810 16S ribosomal RNA gene, partial sequence	60.00%	86.30%	1629	AC5 SedC
AC5KO_BC04_read262	NG_042883.1	Helicobacter typhlonius strain MIT 97-6810 16S ribosomal RNA gene, partial sequence	55.90%	80.00%	1629	AC5 SedD
BC06 Read137	NG_042883.1	Helicobacter typhlonius strain MIT 97-6810 16S ribosomal RNA gene, partial sequence	55.30%	78.50%	1629	WT ExerB
WT BC06_read129	NR_074652.1	Lachnoclostridium phytofermentans strain ISDg 16S ribosomal RNA gene, complete sequence	54.60%	75.40%	1629	WT SedB
BC01 Read319	NR_074996.1	Desulfitobacterium hafniense strain DCB-2 16S ribosomal RNA gene, complete sequence	56.00%	75.70%	1629	WT SedC
BC01 Read1058	NR_117574.1	Lactobacillus johnsonii strain CIP 103620 16S ribosomal RNA gene, partial sequence	58.80%	79.90%	1629	WT SedC
BC02 Read2416	NR_041920.1	Lactobacillus gasseri strain ATCC 33323 16S ribosomal RNA gene, complete sequence	59.60%	81.80%	1629	WT SedD
BC02 Read68	NR_074793.1	Oscillibacter valericigenes strain Sjm18-20 16S ribosomal RNA gene, complete sequence	54.70%	75.90%	1629	WT SedD
BC02 Read581	NR_075051.1	Lactobacillus gasseri strain ATCC 33323 16S ribosomal RNA gene, complete sequence	58.50%	81.40%	1629	WT SedD
BC02 Read679	NR_075051.1	Lactobacillus gasseri strain ATCC 33323 16S ribosomal RNA gene, complete sequence	60.70%	84.90%	1629	WT SedD
BC02 Read1882	NR_075051.1	Lactobacillus gasseri strain ATCC 33323 16S ribosomal RNA gene, complete sequence	59.60%	81.60%	1629	WT SedD
BC02 Read2517	NR_075051.1	Lactobacillus gasseri strain ATCC 33323 16S ribosomal RNA gene, complete sequence	58.90%	79.80%	1629	WT SedD
BC02 Read2574	NR_075051.1	Lactobacillus gasseri strain ATCC 33323 16S ribosomal RNA gene, complete sequence	60.00%	81.90%	1629	WT SedD
BC02 Read1196	NR_117574.1	Lactobacillus johnsonii strain CIP 103620 16S ribosomal RNA gene, partial sequence	57.40%	78.30%	1629	WT SedD
BC02 Read1979	NR_117574.1	Lactobacillus johnsonii strain CIP 103620 16S ribosomal RNA gene, partial sequence	57.30%	77.30%	1629	WT SedD
BC02 Read1466	NR_125548.1	Lactobacillus hominis strain CRBIP 24.179 16S ribosomal RNA gene, partial sequence	60.00%	82.80%	1629	WT SedD
BC03 Read1545	NR_041920.1	Lactobacillus gasseri strain ATCC 33323 16S ribosomal RNA gene, complete sequence	61.90%	85.80%	1629	WT SedE
BC03 Read258	NR_117574.1	Lactobacillus johnsonii strain CIP 103620 16S ribosomal RNA gene, partial sequence	59.80%	84.20%	1629	WT SedE
AC5KO BC01_read93	NG_042883.1	Helicobacter typhlonius strain MIT 97-6810 16S ribosomal RNA gene, partial sequence	58.80%	84.70%	1628	AC5 SedA
AC5KO BC01_read313	NG_042883.1	Helicobacter typhlonius strain MIT 97-6810 16S ribosomal RNA gene, partial sequence	59.60%	84.90%	1628	AC5 SedA
AC5KO BC03_read84	NG_042883.1	Helicobacter typhlonius strain MIT 97-6810 16S ribosomal RNA gene, partial sequence	60.00%	86.90%	1628	AC5 SedC
AC5KO_BC04_read172	NG_042883.1	Helicobacter typhlonius strain MIT 97-6810 16S ribosomal RNA gene, partial sequence	58.80%	85.30%	1628	AC5 SedD
BC05 Read641	NR_116967.1	Paenalcaligenes hominis strain CCUG 53761 16S ribosomal RNA gene, partial sequence	60.20%	85.30%	1628	WT ExerA
BC06 Read384	NR_041882.1	Robinsoniella peoriensis strain PPC31 16S ribosomal RNA gene, complete sequence	54.40%	74.70%	1628	WT ExerB
WT BC06_read5893	NR_041882.1	Robinsoniella peoriensis strain PPC31 16S ribosomal RNA gene, complete sequence	54.00%	71.80%	1628	WT SedB
WT BC06_read600	NR_102852.1	[Clostridium] saccharolyticum strain WM1 16S ribosomal RNA gene, complete sequence	54.20%	74.10%	1628	WT SedB
BC01 Read806	NR_117574.1	Lactobacillus johnsonii strain CIP 103620 16S ribosomal RNA gene, partial sequence	60.40%	83.30%	1628	WT SedC
BC02 Read1000	NR_075051.1	Lactobacillus gasseri strain ATCC 33323 16S ribosomal RNA gene, complete sequence	61.20%	85.90%	1628	WT SedD
BC02 Read2581	NR_075051.1	Lactobacillus gasseri strain ATCC 33323 16S ribosomal RNA gene, complete sequence	56.70%	76.20%	1628	WT SedD
BC02 Read2648	NR_075051.1	Lactobacillus gasseri strain ATCC 33323 16S ribosomal RNA gene, complete sequence	58.00%	78.30%	1628	WT SedD
BC02 Read2017	NR_117574.1	Lactobacillus johnsonii strain CIP 103620 16S ribosomal RNA gene, partial sequence	56.90%	77.00%	1628	WT SedD
BC03 Read2114	NR_028816.1	Turicibacter sanguinis strain MOL361 16S ribosomal RNA gene, complete sequence	55.40%	72.40%	1628	WT SedE
BC03 Read2071	NR_075051.1	Lactobacillus gasseri strain ATCC 33323 16S ribosomal RNA gene, complete sequence	62.50%	86.10%	1628	WT SedE
BC08 Read238	NR_121773.1	Barnesiella viscericola 16S ribosomal RNA, complete sequence	36.90%	65.30%	1628	WT ExerD
AC5KO BC03_read280	NG_042883.1	Helicobacter typhlonius strain MIT 97-6810 16S ribosomal RNA gene, partial sequence	51.50%	70.90%	1627	AC5 SedC
AC5KO BC03_read483	NR_074762.1	Ureaplasma parvum serovar 3 strain ATCC 27815 16S ribosomal RNA gene, complete sequence	57.60%	78.10%	1627	AC5 SedC
AC5KO_BC04_read193	NG_042883.1	Helicobacter typhlonius strain MIT 97-6810 16S ribosomal RNA gene, partial sequence	52.50%	73.80%	1627	AC5 SedD
AC5KO_BC04_read614	NG_042883.1	Helicobacter typhlonius strain MIT 97-6810 16S ribosomal RNA gene, partial sequence	51.70%	71.90%	1627	AC5 SedD
BC06 Read537	NR_041882.1	Robinsoniella peoriensis strain PPC31 16S ribosomal RNA gene, complete sequence	54.20%	74.50%	1627	WT ExerB
BC06 Read66	NR_104758.1	Lachnospira multipara strain D32 16S ribosomal RNA gene, partial sequence	52.20%	72.40%	1627	WT ExerB
BC06 Read4197	NR_121773.1	Barnesiella viscericola 16S ribosomal RNA, complete sequence	54.30%	70.40%	1627	WT ExerB
WT BC05_read746	NR_043178.1	Spiroplasma phoeniceum strain P40 16S ribosomal RNA gene, complete sequence	53.80%	71.10%	1627	WT SedA
WT BC06_read3297	NR_044403.1	Paenibacillus castaneae strain Ch-32 16S ribosomal RNA gene, complete sequence	55.20%	74.50%	1627	WT SedB
BC01 Read1205	NR_074914.1	Bacillus cytotoxicus strain NVH 391-98 16S ribosomal RNA gene, complete sequence	54.10%	70.80%	1627	WT SedC
BC02 Read1596	NR_075051.1	Lactobacillus gasseri strain ATCC 33323 16S ribosomal RNA gene, complete sequence	62.70%	87.50%	1627	WT SedD
BC02 Read2286	NR_075051.1	Lactobacillus gasseri strain ATCC 33323 16S ribosomal RNA gene, complete sequence	58.10%	79.00%	1627	WT SedD
BC02 Read2850	NR_075051.1	Lactobacillus gasseri strain ATCC 33323 16S ribosomal RNA gene, complete sequence	62.20%	85.60%	1627	WT SedD
BC02 Read2575	NR_118997.1	Staphylococcus aureus strain ATCC 12600 16S ribosomal RNA gene, complete sequence	59.50%	80.90%	1627	WT SedD
BC02 Read693	NR_125548.1	Lactobacillus hominis strain CRBIP 24.179 16S ribosomal RNA gene, partial sequence	61.30%	86.40%	1627	WT SedD
BC03 Read313	NR_041882.1	Robinsoniella peoriensis strain PPC31 16S ribosomal RNA gene, complete sequence	56.60%	77.70%	1627	WT SedE
BC03 Read1170	NR_075051.1	Lactobacillus gasseri strain ATCC 33323 16S ribosomal RNA gene, complete sequence	56.60%	77.90%	1627	WT SedE
BC08 Read02	NG_042883.1	Helicobacter typhlonius strain MIT 97-6810 16S ribosomal RNA gene, partial sequence	52.10%	86.30%	1627	WT ExerD
AC5KO_BC04_read466	NG_042883.1	Helicobacter typhlonius strain MIT 97-6810 16S ribosomal RNA gene, partial sequence	56.00%	79.70%	1626	AC5 SedD
BC05 Read2327	NR_144619.1	Turicimonas muris strain YL45 16S ribosomal RNA, partial sequence	58.40%	78.80%	1626	WT ExerA
BC06 Read645	NR_041882.1	Robinsoniella peoriensis strain PPC31 16S ribosomal RNA gene, complete sequence	54.10%	73.70%	1626	WT ExerB
WT BC06_read1272	NR_074793.1	Oscillibacter valericigenes strain Sjm18-20 16S ribosomal RNA gene, complete sequence	55.30%	76.00%	1626	WT SedB
BC01 Read726	NR_075051.1	Lactobacillus gasseri strain ATCC 33323 16S ribosomal RNA gene, complete sequence	54.50%	74.20%	1626	WT SedC
BC01 Read1133	NR_075051.1	Lactobacillus gasseri strain ATCC 33323 16S ribosomal RNA gene, complete sequence	60.00%	82.20%	1626	WT SedC
BC02 Read374	NR_075051.1	Lactobacillus gasseri strain ATCC 33323 16S ribosomal RNA gene, complete sequence	61.00%	86.00%	1626	WT SedD
BC02 Read380	NR_075051.1	Lactobacillus gasseri strain ATCC 33323 16S ribosomal RNA gene, complete sequence	61.80%	87.70%	1626	WT SedD
BC02 Read659	NR_075051.1	Lactobacillus gasseri strain ATCC 33323 16S ribosomal RNA gene, complete sequence	59.10%	82.70%	1626	WT SedD
BC02 Read669	NR_075051.1	Lactobacillus gasseri strain ATCC 33323 16S ribosomal RNA gene, complete sequence	58.50%	81.50%	1626	WT SedD
BC02 Read936	NR_075051.1	Lactobacillus gasseri strain ATCC 33323 16S ribosomal RNA gene, complete sequence	58.70%	82.00%	1626	WT SedD
BC02 Read2129	NR_075051.1	Lactobacillus gasseri strain ATCC 33323 16S ribosomal RNA gene, complete sequence	61.40%	84.70%	1626	WT SedD
BC02 Read2430	NR_075051.1	Lactobacillus gasseri strain ATCC 33323 16S ribosomal RNA gene, complete sequence	61.70%	85.10%	1626	WT SedD
BC02 Read2482	NR_075051.1	Lactobacillus gasseri strain ATCC 33323 16S ribosomal RNA gene, complete sequence	61.10%	83.70%	1626	WT SedD
BC02 Read2526	NR_075051.1	Lactobacillus gasseri strain ATCC 33323 16S ribosomal RNA gene, complete sequence	62.80%	86.40%	1626	WT SedD
BC02 Read168	NR_104783.1	Acetivibrio ethanolgignens strain 77-6 16S ribosomal RNA gene, partial sequence	51.70%	69.70%	1626	WT SedD
BC02 Read1533	NR_117574.1	Lactobacillus johnsonii strain CIP 103620 16S ribosomal RNA gene, partial sequence	59.10%	81.10%	1626	WT SedD
BC02 Read441	NR_125548.1	Lactobacillus hominis strain CRBIP 24.179 16S ribosomal RNA gene, partial sequence	58.30%	81.50%	1626	WT SedD
BC02 Read2746	NR_125548.1	Lactobacillus hominis strain CRBIP 24.179 16S ribosomal RNA gene, partial sequence	59.60%	81.40%	1626	WT SedD
BC02 Read3094	NR_125548.1	Lactobacillus hominis strain CRBIP 24.179 16S ribosomal RNA gene, partial sequence	59.60%	80.60%	1626	WT SedD
BC03 Read209	NR_041882.1	Robinsoniella peoriensis strain PPC31 16S ribosomal RNA gene, complete sequence	53.90%	73.50%	1626	WT SedE
BC03 Read2098	NR_075051.1	Lactobacillus gasseri strain ATCC 33323 16S ribosomal RNA gene, complete sequence	59.50%	80.90%	1626	WT SedE
BC04 Read419	NR_119035.1	[Clostridium] sphenoides strain DSM 632 16S ribosomal RNA gene, complete sequence	56.30%	77.10%	1626	WT SedF
BC11 Read128	NR_102777.1	Desulfotomaculum acetoxidans strain DSM 771 16S ribosomal RNA gene, complete sequence	54.70%	74.50%	1625	AC5 ExerC
AC5KO BC02_read226	NR_104735.1	Butyrivibrio crossotus strain DSM 2876 16S ribosomal RNA gene, partial sequence	54.60%	74.40%	1625	AC5 SadB
AC5KO_BC04_read1145	NR_041882.1	Robinsoniella peoriensis strain PPC31 16S ribosomal RNA gene, complete sequence	54.10%	73.90%	1625	AC5 SedD
BC06 Read684	NR_041882.1	Robinsoniella peoriensis strain PPC31 16S ribosomal RNA gene, complete sequence	55.60%	76.90%	1625	WT ExerB
BC06 Read813	NR_041882.1	Robinsoniella peoriensis strain PPC31 16S ribosomal RNA gene, complete sequence	53.10%	72.00%	1625	WT ExerB
BC06 Read466	NR_117129.1	[Clostridium] oroticum strain DSM 1287 16S ribosomal RNA gene, partial sequence	56.20%	78.00%	1625	WT ExerB
BC06 Read694	NR_119035.1	[Clostridium] sphenoides strain DSM 632 16S ribosomal RNA gene, complete sequence	54.30%	73.80%	1625	WT ExerB
WT BC06_read78	NR_102852.1	[Clostridium] saccharolyticum strain WM1 16S ribosomal RNA gene, complete sequence	54.90%	76.90%	1625	WT SedB
WT BC06_read7545	NR_115714.1	Bacillus cereus strain CCM 2010 16S ribosomal RNA gene, complete sequence	57.00%	75.70%	1625	WT SedB
BC01 Read237	NR_028785.1	[Clostridium] scindens strain ATCC 35704 16S ribosomal RNA gene, complete sequence	55.90%	76.30%	1625	WT SedC
BC01 Read528	NR_075051.1	Lactobacillus gasseri strain ATCC 33323 16S ribosomal RNA gene, complete sequence	56.80%	78.20%	1625	WT SedC
BC01 Read1000	NR_117574.1	Lactobacillus johnsonii strain CIP 103620 16S ribosomal RNA gene, partial sequence	58.70%	80.40%	1625	WT SedC
BC01 Read1046	NR_121761.1	Bacillus toyonensis strain BCT-7112 16S ribosomal RNA gene, complete sequence	53.90%	70.60%	1625	WT SedC
BC01 Read226	NR_125548.1	Lactobacillus hominis strain CRBIP 24.179 16S ribosomal RNA gene, partial sequence	61.50%	87.40%	1625	WT SedC
BC02 Read1851	NR_075051.1	Lactobacillus gasseri strain ATCC 33323 16S ribosomal RNA gene, complete sequence	59.40%	81.00%	1625	WT SedD
BC02 Read1940	NR_075051.1	Lactobacillus gasseri strain ATCC 33323 16S ribosomal RNA gene, complete sequence	60.40%	83.30%	1625	WT SedD
BC02 Read2955	NR_075051.1	Lactobacillus gasseri strain ATCC 33323 16S ribosomal RNA gene, complete sequence	59.00%	80.00%	1625	WT SedD
BC02 Read3060	NR_075051.1	Lactobacillus gasseri strain ATCC 33323 16S ribosomal RNA gene, complete sequence	58.40%	79.30%	1625	WT SedD
BC02 Read2036	NR_125548.1	Lactobacillus hominis strain CRBIP 24.179 16S ribosomal RNA gene, partial sequence	61.90%	85.60%	1625	WT SedD
BC03 Read1395	NR_075051.1	Lactobacillus gasseri strain ATCC 33323 16S ribosomal RNA gene, complete sequence	55.30%	75.60%	1625	WT SedE
BC03 Read1637	NR_075051.1	Lactobacillus gasseri strain ATCC 33323 16S ribosomal RNA gene, complete sequence	60.90%	84.20%	1625	WT SedE
BC04 Read537	NR_074793.1	Oscillibacter valericigenes strain Sjm18-20 16S ribosomal RNA gene, complete sequence	55.30%	75.70%	1625	WT SedF
BC04 Read1595	NR_075051.1	Lactobacillus gasseri strain ATCC 33323 16S ribosomal RNA gene, complete sequence	61.90%	86.00%	1625	WT SedF
BC04 Read2848	NR_075051.1	Lactobacillus gasseri strain ATCC 33323 16S ribosomal RNA gene, complete sequence	60.20%	81.00%	1625	WT SedF
AC5KO BC03_read166	NG_042883.1	Helicobacter typhlonius strain MIT 97-6810 16S ribosomal RNA gene, partial sequence	55.30%	78.60%	1624	AC5 SedC
WT BC05_read98	NR_074996.1	Desulfitobacterium hafniense strain DCB-2 16S ribosomal RNA gene, complete sequence	55.90%	76.60%	1624	WT SedA
WT BC06_read507	NR_102852.1	[Clostridium] saccharolyticum strain WM1 16S ribosomal RNA gene, complete sequence	54.50%	74.70%	1624	WT SedB
BC01 Read1237	NR_075051.1	Lactobacillus gasseri strain ATCC 33323 16S ribosomal RNA gene, complete sequence	61.20%	84.50%	1624	WT SedC
BC01 Read134	NR_117126.1	[Clostridium] oroticum strain DSM 1287 16S ribosomal RNA gene, partial sequence	54.60%	74.60%	1624	WT SedC
BC01 Read349	NR_117574.1	Lactobacillus johnsonii strain CIP 103620 16S ribosomal RNA gene, partial sequence	58.30%	81.30%	1624	WT SedC
BC02 Read2680	NR_028816.1	Turicibacter sanguinis strain MOL361 16S ribosomal RNA gene, complete sequence	58.50%	78.40%	1624	WT SedD
BC02 Read700	NR_041920.1	Lactobacillus gasseri strain ATCC 33323 16S ribosomal RNA gene, complete sequence	59.50%	83.20%	1624	WT SedD
BC02 Read144	NR_074996.1	Desulfitobacterium hafniense strain DCB-2 16S ribosomal RNA gene, complete sequence	56.30%	77.50%	1624	WT SedD
BC02 Read1999	NR_075051.1	Lactobacillus gasseri strain ATCC 33323 16S ribosomal RNA gene, complete sequence	58.10%	78.60%	1624	WT SedD
BC02 Read2406	NR_075051.1	Lactobacillus gasseri strain ATCC 33323 16S ribosomal RNA gene, complete sequence	58.30%	79.90%	1624	WT SedD
BC02 Read2488	NR_075051.1	Lactobacillus gasseri strain ATCC 33323 16S ribosomal RNA gene, complete sequence	58.50%	79.60%	1624	WT SedD
BC02 Read2830	NR_075051.1	Lactobacillus gasseri strain ATCC 33323 16S ribosomal RNA gene, complete sequence	57.80%	78.60%	1624	WT SedD
BC02 Read211	NR_117574.1	Lactobacillus johnsonii strain CIP 103620 16S ribosomal RNA gene, partial sequence	59.40%	83.40%	1624	WT SedD
BC02 Read401	NR_125548.1	Lactobacillus hominis strain CRBIP 24.179 16S ribosomal RNA gene, partial sequence	59.70%	84.10%	1624	WT SedD
BC02 Read2686	NR_125548.1	Lactobacillus hominis strain CRBIP 24.179 16S ribosomal RNA gene, partial sequence	58.50%	78.80%	1624	WT SedD
BC03 Read77	NR_041882.1	Robinsoniella peoriensis strain PPC31 16S ribosomal RNA gene, complete sequence	54.60%	75.50%	1624	WT SedE
BC04 Read1722	NR_028816.1	Turicibacter sanguinis strain MOL361 16S ribosomal RNA gene, complete sequence	56.60%	76.40%	1624	WT SedF
BC04 Read1748	NR_125548.1	Lactobacillus hominis strain CRBIP 24.179 16S ribosomal RNA gene, partial sequence	58.60%	80.20%	1624	WT SedF
AC5KO BC02_read317	NR_102852.1	[Clostridium] saccharolyticum strain WM1 16S ribosomal RNA gene, complete sequence	54.50%	74.00%	1623	AC5 SadB
BC05 Read1328	NR_075051.1	Lactobacillus gasseri strain ATCC 33323 16S ribosomal RNA gene, complete sequence	61.10%	85.50%	1623	WT ExerA
BC07 Read857	NR_029247.1	Erysipelatoclostridium ramosum strain 113-1 16S ribosomal RNA gene, partial sequence	54.30%	70.90%	1623	WT ExerC
WT BC06_read6487	NR_025713.1	Spiroplasma velocicrescens strain MQ-4 16S ribosomal RNA gene, complete sequence	55.40%	72.40%	1623	WT SedB
WT BC06_read1073	NR_044425.1	Hydrogenoanaerobacterium saccharovorans strain SW512 16S ribosomal RNA gene, partial sequence	53.60%	72.30%	1623	WT SedB
WT BC06_read4091	NR_102852.1	[Clostridium] saccharolyticum strain WM1 16S ribosomal RNA gene, complete sequence	54.60%	73.00%	1623	WT SedB
BC01 Read257	NR_075051.1	Lactobacillus gasseri strain ATCC 33323 16S ribosomal RNA gene, complete sequence	62.10%	88.40%	1623	WT SedC
BC01 Read834	NR_075051.1	Lactobacillus gasseri strain ATCC 33323 16S ribosomal RNA gene, complete sequence	58.30%	80.30%	1623	WT SedC
BC01 Read923	NR_075051.1	Lactobacillus gasseri strain ATCC 33323 16S ribosomal RNA gene, complete sequence	62.90%	87.70%	1623	WT SedC
BC02 Read1491	NR_075051.1	Lactobacillus gasseri strain ATCC 33323 16S ribosomal RNA gene, complete sequence	59.50%	82.80%	1623	WT SedD
BC02 Read1624	NR_075051.1	Lactobacillus gasseri strain ATCC 33323 16S ribosomal RNA gene, complete sequence	62.70%	87.70%	1623	WT SedD
BC02 Read1986	NR_075051.1	Lactobacillus gasseri strain ATCC 33323 16S ribosomal RNA gene, complete sequence	61.60%	85.50%	1623	WT SedD
BC02 Read2079	NR_075051.1	Lactobacillus gasseri strain ATCC 33323 16S ribosomal RNA gene, complete sequence	59.80%	82.10%	1623	WT SedD
BC02 Read1095	NR_125548.1	Lactobacillus hominis strain CRBIP 24.179 16S ribosomal RNA gene, partial sequence	58.20%	80.60%	1623	WT SedD
BC02 Read2259	NR_125548.1	Lactobacillus hominis strain CRBIP 24.179 16S ribosomal RNA gene, partial sequence	59.80%	81.90%	1623	WT SedD
BC02 Read2898	NR_125548.1	Lactobacillus hominis strain CRBIP 24.179 16S ribosomal RNA gene, partial sequence	59.60%	81.20%	1623	WT SedD
BC03 Read1743	NR_025707.1	Spiroplasma leptinotarsae strain LD-1B 16S ribosomal RNA gene, complete sequence	52.70%	68.00%	1623	WT SedE
BC03 Read1265	NR_044772.1	Mycoplasma mycoides subsp. capri strain PG3 16S ribosomal RNA gene, complete sequence	54.00%	71.00%	1623	WT SedE
BC03 Read2130	NR_075051.1	Lactobacillus gasseri strain ATCC 33323 16S ribosomal RNA gene, complete sequence	59.10%	80.60%	1623	WT SedE
BC08 Read124	NR_121773.1	Barnesiella viscericola 16S ribosomal RNA, complete sequence	52.70%	70.40%	1623	WT ExerD
AC5KO BC01_read146	NG_042883.1	Helicobacter typhlonius strain MIT 97-6810 16S ribosomal RNA gene, partial sequence	56.40%	80.10%	1622	AC5 SedA
AC5KO_BC04_read146	NG_042883.1	Helicobacter typhlonius strain MIT 97-6810 16S ribosomal RNA gene, partial sequence	60.90%	89.30%	1622	AC5 SedD
AC5KO_BC04_read535	NG_042883.1	Helicobacter typhlonius strain MIT 97-6810 16S ribosomal RNA gene, partial sequence	55.70%	78.80%	1622	AC5 SedD
BC06 Read2442	NR_041882.1	Robinsoniella peoriensis strain PPC31 16S ribosomal RNA gene, complete sequence	57.10%	77.50%	1622	WT ExerB
BC06 Read545	NR_117129.1	[Clostridium] oroticum strain DSM 1287 16S ribosomal RNA gene, partial sequence	55.20%	76.10%	1622	WT ExerB
BC06 Read971	NR_117131.1	[Clostridium] oroticum strain DSM 1287 16S ribosomal RNA gene, partial sequence	55.80%	76.70%	1622	WT ExerB
WT BC05_read297	NR_121773.1	Barnesiella viscericola 16S ribosomal RNA, complete sequence	53.80%	72.60%	1622	WT SedA
WT BC06_read270	NR_117138.2	Anaerostipes hadrus strain DSM 3319 16S ribosomal RNA, partial sequence	53.40%	73.40%	1622	WT SedB
BC01 Read855	NR_117574.1	Lactobacillus johnsonii strain CIP 103620 16S ribosomal RNA gene, partial sequence	58.80%	80.90%	1622	WT SedC
BC02 Read535	NR_075051.1	Lactobacillus gasseri strain ATCC 33323 16S ribosomal RNA gene, complete sequence	61.10%	86.30%	1622	WT SedD
BC02 Read1066	NR_075051.1	Lactobacillus gasseri strain ATCC 33323 16S ribosomal RNA gene, complete sequence	59.60%	82.60%	1622	WT SedD
BC02 Read1476	NR_075051.1	Lactobacillus gasseri strain ATCC 33323 16S ribosomal RNA gene, complete sequence	58.30%	80.30%	1622	WT SedD
BC02 Read2074	NR_075051.1	Lactobacillus gasseri strain ATCC 33323 16S ribosomal RNA gene, complete sequence	58.20%	78.80%	1622	WT SedD
BC02 Read2808	NR_075051.1	Lactobacillus gasseri strain ATCC 33323 16S ribosomal RNA gene, complete sequence	56.80%	76.20%	1622	WT SedD
BC02 Read113	NR_117147.1	[Eubacterium] contortum strain DSM 3982 16S ribosomal RNA gene, partial sequence	53.70%	73.30%	1622	WT SedD
BC02 Read3321	NR_121761.1	Bacillus toyonensis strain BCT-7112 16S ribosomal RNA gene, complete sequence	55.60%	72.90%	1622	WT SedD
BC03 Read1700	NR_075051.1	Lactobacillus gasseri strain ATCC 33323 16S ribosomal RNA gene, complete sequence	57.30%	78.50%	1622	WT SedE
BC03 Read1820	NR_075051.1	Lactobacillus gasseri strain ATCC 33323 16S ribosomal RNA gene, complete sequence	60.60%	83.50%	1622	WT SedE
BC03 Read33	NR_104737.1	Eubacterium oxidoreducens strain G41 16S ribosomal RNA gene, partial sequence	54.30%	75.20%	1622	WT SedE
BC03 Read2470	NR_121761.1	Bacillus toyonensis strain BCT-7112 16S ribosomal RNA gene, complete sequence	56.50%	73.80%	1622	WT SedE
BC04 Read43	NR_119035.1	[Clostridium] sphenoides strain DSM 632 16S ribosomal RNA gene, complete sequence	54.00%	74.90%	1622	WT SedF
AC5KO BC02_read141	NR_074809.1	Roseburia hominis strain A2-183 16S ribosomal RNA gene, complete sequence	55.40%	76.90%	1621	AC5 SadB
AC5KO BC02_read285	NR_102852.1	[Clostridium] saccharolyticum strain WM1 16S ribosomal RNA gene, complete sequence	57.00%	78.70%	1621	AC5 SadB
AC5KO BC03_read91	NG_042883.1	Helicobacter typhlonius strain MIT 97-6810 16S ribosomal RNA gene, partial sequence	58.30%	84.30%	1621	AC5 SedC
AC5KO_BC04_read602	NR_041882.1	Robinsoniella peoriensis strain PPC31 16S ribosomal RNA gene, complete sequence	52.20%	71.30%	1621	AC5 SedD
AC5KO_BC04_read3269	NR_102852.1	[Clostridium] saccharolyticum strain WM1 16S ribosomal RNA gene, complete sequence	55.50%	74.80%	1621	AC5 SedD
BC06 Read568	NR_041882.1	Robinsoniella peoriensis strain PPC31 16S ribosomal RNA gene, complete sequence	54.70%	75.00%	1621	WT ExerB
BC06 Read459	NR_102852.1	[Clostridium] saccharolyticum strain WM1 16S ribosomal RNA gene, complete sequence	53.70%	72.90%	1621	WT ExerB
BC06 Read883	NR_117129.1	[Clostridium] oroticum strain DSM 1287 16S ribosomal RNA gene, partial sequence	55.60%	76.40%	1621	WT ExerB
WT BC06_read3235	NR_041882.1	Robinsoniella peoriensis strain PPC31 16S ribosomal RNA gene, complete sequence	52.00%	69.50%	1621	WT SedB
WT BC06_read1161	NR_074793.1	Oscillibacter valericigenes strain Sjm18-20 16S ribosomal RNA gene, complete sequence	52.90%	71.20%	1621	WT SedB
BC01 Read1216	NR_075051.1	Lactobacillus gasseri strain ATCC 33323 16S ribosomal RNA gene, complete sequence	60.90%	84.30%	1621	WT SedC
BC01 Read518	NR_117147.1	[Eubacterium] contortum strain DSM 3982 16S ribosomal RNA gene, partial sequence	52.40%	69.30%	1621	WT SedC
BC01 Read1189	NR_125548.1	Lactobacillus hominis strain CRBIP 24.179 16S ribosomal RNA gene, partial sequence	60.20%	82.70%	1621	WT SedC
BC02 Read1964	NR_028835.1	Atopostipes suicloacalis strain PPC79 16S ribosomal RNA gene, complete sequence	57.50%	77.70%	1621	WT SedD
BC02 Read2558	NR_028835.1	Atopostipes suicloacalis strain PPC79 16S ribosomal RNA gene, complete sequence	56.30%	75.20%	1621	WT SedD
BC02 Read287	NR_075051.1	Lactobacillus gasseri strain ATCC 33323 16S ribosomal RNA gene, complete sequence	60.80%	85.90%	1621	WT SedD
BC02 Read2222	NR_075051.1	Lactobacillus gasseri strain ATCC 33323 16S ribosomal RNA gene, complete sequence	61.50%	84.90%	1621	WT SedD
BC02 Read3026	NR_075051.1	Lactobacillus gasseri strain ATCC 33323 16S ribosomal RNA gene, complete sequence	59.60%	80.80%	1621	WT SedD
BC02 Read3408	NR_075051.1	Lactobacillus gasseri strain ATCC 33323 16S ribosomal RNA gene, complete sequence	56.90%	75.80%	1621	WT SedD
BC02 Read2344	NR_117574.1	Lactobacillus johnsonii strain CIP 103620 16S ribosomal RNA gene, partial sequence	58.70%	80.00%	1621	WT SedD
BC02 Read2967	NR_125548.1	Lactobacillus hominis strain CRBIP 24.179 16S ribosomal RNA gene, partial sequence	60.30%	82.40%	1621	WT SedD
BC03 Read2361	NR_075051.1	Lactobacillus gasseri strain ATCC 33323 16S ribosomal RNA gene, complete sequence	55.50%	74.00%	1621	WT SedE
BC03 Read671	NR_113196.1	Moorella thermoacetica strain JCM 9319 16S ribosomal RNA gene, partial sequence	56.70%	77.10%	1621	WT SedE
BC03 Read233	NR_117574.1	Lactobacillus johnsonii strain CIP 103620 16S ribosomal RNA gene, partial sequence	59.30%	83.50%	1621	WT SedE
BC03 Read1841	NR_117574.1	Lactobacillus johnsonii strain CIP 103620 16S ribosomal RNA gene, partial sequence	58.60%	79.50%	1621	WT SedE
BC04 Read1300	NR_117574.1	Lactobacillus johnsonii strain CIP 103620 16S ribosomal RNA gene, partial sequence	56.00%	76.00%	1621	WT SedF
BC04 Read400	NR_119035.1	[Clostridium] sphenoides strain DSM 632 16S ribosomal RNA gene, complete sequence	56.50%	77.00%	1621	WT SedF
AC5KO BC02_read3050	NR_102481.1	Prevotella dentalis strain DSM 3688 16S ribosomal RNA gene, complete sequence	52.90%	70.10%	1620	AC5 SadB
AC5KO BC02_read22	NR_104758.1	Lachnospira multipara strain D32 16S ribosomal RNA gene, partial sequence	51.40%	72.50%	1620	AC5 SadB
AC5KO_BC04_read442	NG_042883.1	Helicobacter typhlonius strain MIT 97-6810 16S ribosomal RNA gene, partial sequence	54.40%	76.10%	1620	AC5 SedD
AC5KO_BC04_read825	NR_041882.1	Robinsoniella peoriensis strain PPC31 16S ribosomal RNA gene, complete sequence	55.00%	75.60%	1620	AC5 SedD
AC5KO_BC04_read2877	NR_104803.1	[Eubacterium] contortum strain DSM 3982 16S ribosomal RNA gene, partial sequence	55.00%	74.20%	1620	AC5 SedD
BC06 Read48	NG_042883.1	Helicobacter typhlonius strain MIT 97-6810 16S ribosomal RNA gene, partial sequence	54.50%	77.40%	1620	WT ExerB
WT BC06_read3643	NR_044403.1	Paenibacillus castaneae strain Ch-32 16S ribosomal RNA gene, complete sequence	56.20%	76.90%	1620	WT SedB
WT BC06_read9133	NR_044403.1	Paenibacillus castaneae strain Ch-32 16S ribosomal RNA gene, complete sequence	54.40%	69.50%	1620	WT SedB
BC01 Read443	NR_075051.1	Lactobacillus gasseri strain ATCC 33323 16S ribosomal RNA gene, complete sequence	59.10%	82.70%	1620	WT SedC
BC01 Read1647	NR_075051.1	Lactobacillus gasseri strain ATCC 33323 16S ribosomal RNA gene, complete sequence	55.90%	74.30%	1620	WT SedC
BC01 Read588	NR_117128.1	[Clostridium] oroticum strain DSM 1287 16S ribosomal RNA gene, partial sequence	52.80%	70.40%	1620	WT SedC
BC01 Read811	NR_117574.1	Lactobacillus johnsonii strain CIP 103620 16S ribosomal RNA gene, partial sequence	60.70%	84.10%	1620	WT SedC
BC02 Read1076	NR_075051.1	Lactobacillus gasseri strain ATCC 33323 16S ribosomal RNA gene, complete sequence	56.00%	76.60%	1620	WT SedD
BC02 Read1718	NR_075051.1	Lactobacillus gasseri strain ATCC 33323 16S ribosomal RNA gene, complete sequence	59.40%	82.00%	1620	WT SedD
BC02 Read1819	NR_075051.1	Lactobacillus gasseri strain ATCC 33323 16S ribosomal RNA gene, complete sequence	60.90%	84.20%	1620	WT SedD
BC02 Read3355	NR_075051.1	Lactobacillus gasseri strain ATCC 33323 16S ribosomal RNA gene, complete sequence	53.10%	70.20%	1620	WT SedD
BC02 Read3358	NR_075051.1	Lactobacillus gasseri strain ATCC 33323 16S ribosomal RNA gene, complete sequence	61.90%	84.50%	1620	WT SedD
BC02 Read82	NR_117147.1	[Eubacterium] contortum strain DSM 3982 16S ribosomal RNA gene, partial sequence	55.40%	77.00%	1620	WT SedD
BC02 Read1323	NR_117574.1	Lactobacillus johnsonii strain CIP 103620 16S ribosomal RNA gene, partial sequence	61.50%	85.50%	1620	WT SedD
BC02 Read1738	NR_117574.1	Lactobacillus johnsonii strain CIP 103620 16S ribosomal RNA gene, partial sequence	60.60%	83.50%	1620	WT SedD
BC02 Read1852	NR_117574.1	Lactobacillus johnsonii strain CIP 103620 16S ribosomal RNA gene, partial sequence	55.20%	73.80%	1620	WT SedD
BC02 Read2287	NR_117574.1	Lactobacillus johnsonii strain CIP 103620 16S ribosomal RNA gene, partial sequence	57.10%	77.50%	1620	WT SedD
BC02 Read2442	NR_125548.1	Lactobacillus hominis strain CRBIP 24.179 16S ribosomal RNA gene, partial sequence	59.50%	81.70%	1620	WT SedD
BC03 Read1946	NR_075051.1	Lactobacillus gasseri strain ATCC 33323 16S ribosomal RNA gene, complete sequence	59.80%	81.50%	1620	WT SedE
BC03 Read2258	NR_075051.1	Lactobacillus gasseri strain ATCC 33323 16S ribosomal RNA gene, complete sequence	54.40%	71.50%	1620	WT SedE
BC03 Read424	NR_119035.1	[Clostridium] sphenoides strain DSM 632 16S ribosomal RNA gene, complete sequence	55.80%	76.50%	1620	WT SedE
BC04 Read3051	NR_028816.1	Turicibacter sanguinis strain MOL361 16S ribosomal RNA gene, complete sequence	56.70%	74.30%	1620	WT SedF
BC04 Read1778	NR_075051.1	Lactobacillus gasseri strain ATCC 33323 16S ribosomal RNA gene, complete sequence	57.50%	78.80%	1620	WT SedF
BC04 Read2309	NR_117574.1	Lactobacillus johnsonii strain CIP 103620 16S ribosomal RNA gene, partial sequence	56.90%	76.30%	1620	WT SedF
BC04 Read2546	NR_119262.1	Macrococcus caseolyticus strain ATCC 13548 16S ribosomal RNA gene, complete sequence	56.00%	74.00%	1620	WT SedF
AC5KO BC02_read66	NR_074809.1	Roseburia hominis strain A2-183 16S ribosomal RNA gene, complete sequence	53.10%	73.30%	1619	AC5 SadB
AC5KO_BC04_read277	NG_042883.1	Helicobacter typhlonius strain MIT 97-6810 16S ribosomal RNA gene, partial sequence	56.40%	80.90%	1619	AC5 SedD
BC05 Read2813	NR_075051.1	Lactobacillus gasseri strain ATCC 33323 16S ribosomal RNA gene, complete sequence	59.10%	80.40%	1619	WT ExerA
BC05 Read412	NR_102852.1	[Clostridium] saccharolyticum strain WM1 16S ribosomal RNA gene, complete sequence	52.70%	71.50%	1619	WT ExerA
BC05 Read1786	NR_104559.2	Enterococcus gallinarum strain LMG 13129 16S ribosomal RNA gene, complete sequence	59.30%	81.70%	1619	WT ExerA
BC05 Read726	NR_144619.1	Turicimonas muris strain YL45 16S ribosomal RNA, partial sequence	56.80%	78.30%	1619	WT ExerA
BC06 Read448	NR_117130.1	[Clostridium] oroticum strain DSM 1287 16S ribosomal RNA gene, partial sequence	54.00%	74.20%	1619	WT ExerB
WT BC06_read291	NR_074793.1	Oscillibacter valericigenes strain Sjm18-20 16S ribosomal RNA gene, complete sequence	53.90%	73.70%	1619	WT SedB
WT BC06_read976	NR_074793.1	Oscillibacter valericigenes strain Sjm18-20 16S ribosomal RNA gene, complete sequence	56.70%	78.70%	1619	WT SedB
BC01 Read207	NR_075051.1	Lactobacillus gasseri strain ATCC 33323 16S ribosomal RNA gene, complete sequence	60.10%	85.10%	1619	WT SedC
BC01 Read317	NR_075051.1	Lactobacillus gasseri strain ATCC 33323 16S ribosomal RNA gene, complete sequence	62.10%	88.10%	1619	WT SedC
BC01 Read1140	NR_117574.1	Lactobacillus johnsonii strain CIP 103620 16S ribosomal RNA gene, partial sequence	57.30%	77.40%	1619	WT SedC
BC02 Read615	NR_075051.1	Lactobacillus gasseri strain ATCC 33323 16S ribosomal RNA gene, complete sequence	62.10%	88.10%	1619	WT SedD
BC02 Read716	NR_075051.1	Lactobacillus gasseri strain ATCC 33323 16S ribosomal RNA gene, complete sequence	61.60%	87.00%	1619	WT SedD
BC02 Read1398	NR_075051.1	Lactobacillus gasseri strain ATCC 33323 16S ribosomal RNA gene, complete sequence	57.60%	79.90%	1619	WT SedD
BC02 Read2254	NR_075051.1	Lactobacillus gasseri strain ATCC 33323 16S ribosomal RNA gene, complete sequence	62.90%	87.90%	1619	WT SedD
BC02 Read2494	NR_075051.1	Lactobacillus gasseri strain ATCC 33323 16S ribosomal RNA gene, complete sequence	60.40%	83.60%	1619	WT SedD
BC02 Read3028	NR_075051.1	Lactobacillus gasseri strain ATCC 33323 16S ribosomal RNA gene, complete sequence	56.70%	76.30%	1619	WT SedD
BC02 Read2190	NR_117574.1	Lactobacillus johnsonii strain CIP 103620 16S ribosomal RNA gene, partial sequence	58.70%	80.00%	1619	WT SedD
BC02 Read1797	NR_125548.1	Lactobacillus hominis strain CRBIP 24.179 16S ribosomal RNA gene, partial sequence	61.90%	86.30%	1619	WT SedD
BC03 Read2049	NR_024697.1	Bacillus weihenstephanensis strain DSM 11821 16S ribosomal RNA gene, partial sequence	55.20%	72.00%	1619	WT SedE
BC03 Read393	NR_041920.1	Lactobacillus gasseri strain ATCC 33323 16S ribosomal RNA gene, complete sequence	61.80%	88.00%	1619	WT SedE
BC03 Read2121	NR_075051.1	Lactobacillus gasseri strain ATCC 33323 16S ribosomal RNA gene, complete sequence	62.30%	86.00%	1619	WT SedE
BC03 Read1799	NR_121761.1	Bacillus toyonensis strain BCT-7112 16S ribosomal RNA gene, complete sequence	54.10%	70.80%	1619	WT SedE
BC04 Read73	NR_074613.1	[Eubacterium] eligens strain ATCC 27750 16S ribosomal RNA gene, complete sequence	52.20%	71.50%	1619	WT SedF
BC04 Read2154	NR_075051.1	Lactobacillus gasseri strain ATCC 33323 16S ribosomal RNA gene, complete sequence	60.20%	82.80%	1619	WT SedF
BC04 Read80	NR_104800.1	[Eubacterium] fissicatena strain DSM 3598 16S ribosomal RNA gene, partial sequence	54.90%	75.80%	1619	WT SedF
BC04 Read2913	NR_122066.1	Paenibacillus sabinae strain T27 16S ribosomal RNA gene, complete sequence	57.80%	76.80%	1619	WT SedF
BC09 Read296	NR_125635.1	Basilea psittacipulmonis strain DSM 24701 16S ribosomal RNA gene, partial sequence	53.80%	72.10%	1618	AC5 ExerA
AC5KO BC02_read55	NG_042883.1	Helicobacter typhlonius strain MIT 97-6810 16S ribosomal RNA gene, partial sequence	60.40%	87.30%	1618	AC5 SadB
AC5KO BC02_read4766	NR_074762.1	Ureaplasma parvum serovar 3 strain ATCC 27815 16S ribosomal RNA gene, complete sequence	54.70%	71.90%	1618	AC5 SadB
AC5KO BC01_read57	NG_042883.1	Helicobacter typhlonius strain MIT 97-6810 16S ribosomal RNA gene, partial sequence	58.10%	84.10%	1618	AC5 SedA
AC5KO BC01_read133	NR_074809.1	Roseburia hominis strain A2-183 16S ribosomal RNA gene, complete sequence	55.30%	77.20%	1618	AC5 SedA
AC5KO_BC04_read1344	NG_042883.1	Helicobacter typhlonius strain MIT 97-6810 16S ribosomal RNA gene, partial sequence	58.00%	81.60%	1618	AC5 SedD
AC5KO_BC04_read496	NG_042883.1	Helicobacter typhlonius strain MIT 97-6810 16S ribosomal RNA gene, partial sequence	50.20%	69.60%	1618	AC5 SedD
AC5KO_BC04_read1627	NR_104803.1	[Eubacterium] contortum strain DSM 3982 16S ribosomal RNA gene, partial sequence	55.00%	74.70%	1618	AC5 SedD
BC06 Read2150	NR_041882.1	Robinsoniella peoriensis strain PPC31 16S ribosomal RNA gene, complete sequence	53.70%	72.10%	1618	WT ExerB
BC06 Read58	NR_119035.1	[Clostridium] sphenoides strain DSM 632 16S ribosomal RNA gene, complete sequence	55.00%	77.00%	1618	WT ExerB
BC07 Read826	NR_075051.1	Lactobacillus gasseri strain ATCC 33323 16S ribosomal RNA gene, complete sequence	62.40%	86.50%	1618	WT ExerC
WT BC06_read1679	NR_109175.1	Streptomyces abyssalis strain YIM M 10400 16S ribosomal RNA, partial sequence	51.20%	67.00%	1618	WT SedB
BC01 Read1311	NR_075051.1	Lactobacillus gasseri strain ATCC 33323 16S ribosomal RNA gene, complete sequence	59.10%	80.50%	1618	WT SedC
BC01 Read1624	NR_075051.1	Lactobacillus gasseri strain ATCC 33323 16S ribosomal RNA gene, complete sequence	61.30%	83.90%	1618	WT SedC
BC01 Read951	NR_117574.1	Lactobacillus johnsonii strain CIP 103620 16S ribosomal RNA gene, partial sequence	61.60%	85.50%	1618	WT SedC
BC02 Read2448	NR_075051.1	Lactobacillus gasseri strain ATCC 33323 16S ribosomal RNA gene, complete sequence	60.80%	84.10%	1618	WT SedD
BC02 Read2467	NR_113001.1	Lactobacillus floricola strain Ryu1-2 16S ribosomal RNA gene, partial sequence	56.20%	75.20%	1618	WT SedD
BC03 Read1726	NR_117574.1	Lactobacillus johnsonii strain CIP 103620 16S ribosomal RNA gene, partial sequence	57.50%	78.10%	1618	WT SedE
BC04 Read2993	NR_104737.1	Eubacterium oxidoreducens strain G41 16S ribosomal RNA gene, partial sequence	56.80%	73.90%	1618	WT SedF
BC04 Read1892	NR_117574.1	Lactobacillus johnsonii strain CIP 103620 16S ribosomal RNA gene, partial sequence	59.80%	81.80%	1618	WT SedF
BC04 Read1896	NR_125548.1	Lactobacillus hominis strain CRBIP 24.179 16S ribosomal RNA gene, partial sequence	60.70%	83.70%	1618	WT SedF
BC08 Read160	NR_117147.1	[Eubacterium] contortum strain DSM 3982 16S ribosomal RNA gene, partial sequence	52.90%	71.70%	1618	WT ExerD
BC10 Read880	NR_125635.1	Basilea psittacipulmonis strain DSM 24701 16S ribosomal RNA gene, partial sequence	55.30%	73.50%	1617	AC5 ExerB
AC5KO BC01_read231	NR_074652.1	Lachnoclostridium phytofermentans strain ISDg 16S ribosomal RNA gene, complete sequence	53.70%	73.20%	1617	AC5 SedA
AC5KO BC03_read228	NR_029144.1	Moorella thermoautotrophica strain JW 701/3 16S ribosomal RNA gene, complete sequence	54.60%	74.30%	1617	AC5 SedC
AC5KO_BC04_read431	NG_042883.1	Helicobacter typhlonius strain MIT 97-6810 16S ribosomal RNA gene, partial sequence	57.00%	81.00%	1617	AC5 SedD
AC5KO_BC04_read656	NR_041882.1	Robinsoniella peoriensis strain PPC31 16S ribosomal RNA gene, complete sequence	54.30%	74.20%	1617	AC5 SedD
AC5KO_BC04_read513	NR_074613.1	[Eubacterium] eligens strain ATCC 27750 16S ribosomal RNA gene, complete sequence	54.00%	74.60%	1617	AC5 SedD
AC5KO_BC04_read1905	NR_102852.1	[Clostridium] saccharolyticum strain WM1 16S ribosomal RNA gene, complete sequence	52.20%	70.30%	1617	AC5 SedD
BC06 Read2069	NR_029144.1	Moorella thermoautotrophica strain JW 701/3 16S ribosomal RNA gene, complete sequence	56.30%	76.50%	1617	WT ExerB
BC06 Read27	NR_075051.1	Lactobacillus gasseri strain ATCC 33323 16S ribosomal RNA gene, complete sequence	55.80%	84.40%	1617	WT ExerB
BC06 Read3545	NR_114391.1	Lactobacillus faecis strain AFL13-2 16S ribosomal RNA gene, partial sequence	58.90%	80.90%	1617	WT ExerB
BC06 Read1149	NR_117126.1	[Clostridium] oroticum strain DSM 1287 16S ribosomal RNA gene, partial sequence	54.80%	74.80%	1617	WT ExerB
BC06 Read162	NR_117129.1	[Clostridium] oroticum strain DSM 1287 16S ribosomal RNA gene, partial sequence	54.60%	75.60%	1617	WT ExerB
WT BC05_read1342	NR_036849.1	Spiroplasma citri strain R8A2HP 16S ribosomal RNA gene, complete sequence	53.70%	70.40%	1617	WT SedA
WT BC06_read2618	NR_041882.1	Robinsoniella peoriensis strain PPC31 16S ribosomal RNA gene, complete sequence	54.20%	73.80%	1617	WT SedB
WT BC06_read1357	NR_074793.1	Oscillibacter valericigenes strain Sjm18-20 16S ribosomal RNA gene, complete sequence	56.20%	77.60%	1617	WT SedB
WT BC06_read1495	NR_074793.1	Oscillibacter valericigenes strain Sjm18-20 16S ribosomal RNA gene, complete sequence	55.80%	76.50%	1617	WT SedB
WT BC06_read2120	NR_074793.1	Oscillibacter valericigenes strain Sjm18-20 16S ribosomal RNA gene, complete sequence	54.30%	73.80%	1617	WT SedB
WT BC06_read9032	NR_074793.1	Oscillibacter valericigenes strain Sjm18-20 16S ribosomal RNA gene, complete sequence	60.20%	79.60%	1617	WT SedB
WT BC06_read1921	NR_074809.1	Roseburia hominis strain A2-183 16S ribosomal RNA gene, complete sequence	53.60%	72.70%	1617	WT SedB
WT BC06_read176	NR_117140.1	[Eubacterium] fissicatena strain DSM 3598 16S ribosomal RNA gene, partial sequence	53.10%	73.40%	1617	WT SedB
BC01 Read1447	NR_028816.1	Turicibacter sanguinis strain MOL361 16S ribosomal RNA gene, complete sequence	57.40%	76.30%	1617	WT SedC
BC01 Read947	NR_075051.1	Lactobacillus gasseri strain ATCC 33323 16S ribosomal RNA gene, complete sequence	62.30%	87.10%	1617	WT SedC
BC02 Read3461	NR_028816.1	Turicibacter sanguinis strain MOL361 16S ribosomal RNA gene, complete sequence	58.20%	77.10%	1617	WT SedD
BC02 Read1157	NR_041920.1	Lactobacillus gasseri strain ATCC 33323 16S ribosomal RNA gene, complete sequence	60.40%	84.40%	1617	WT SedD
BC02 Read915	NR_075051.1	Lactobacillus gasseri strain ATCC 33323 16S ribosomal RNA gene, complete sequence	57.80%	80.10%	1617	WT SedD
BC02 Read1287	NR_075051.1	Lactobacillus gasseri strain ATCC 33323 16S ribosomal RNA gene, complete sequence	60.30%	84.40%	1617	WT SedD
BC02 Read1629	NR_075051.1	Lactobacillus gasseri strain ATCC 33323 16S ribosomal RNA gene, complete sequence	62.40%	87.20%	1617	WT SedD
BC02 Read2606	NR_075051.1	Lactobacillus gasseri strain ATCC 33323 16S ribosomal RNA gene, complete sequence	61.10%	84.20%	1617	WT SedD
BC02 Read1408	NR_117574.1	Lactobacillus johnsonii strain CIP 103620 16S ribosomal RNA gene, partial sequence	61.10%	84.80%	1617	WT SedD
BC02 Read2479	NR_117574.1	Lactobacillus johnsonii strain CIP 103620 16S ribosomal RNA gene, partial sequence	58.00%	78.80%	1617	WT SedD
BC02 Read3808	NR_117574.1	Lactobacillus johnsonii strain CIP 103620 16S ribosomal RNA gene, partial sequence	54.70%	71.60%	1617	WT SedD
BC02 Read884	NR_125548.1	Lactobacillus hominis strain CRBIP 24.179 16S ribosomal RNA gene, partial sequence	58.10%	80.50%	1617	WT SedD
BC03 Read500	NR_117574.1	Lactobacillus johnsonii strain CIP 103620 16S ribosomal RNA gene, partial sequence	59.90%	84.30%	1617	WT SedE
BC04 Read1818	NR_075051.1	Lactobacillus gasseri strain ATCC 33323 16S ribosomal RNA gene, complete sequence	59.70%	82.30%	1617	WT SedF
AC5KO BC02_read161	NG_042883.1	Helicobacter typhlonius strain MIT 97-6810 16S ribosomal RNA gene, partial sequence	56.80%	80.40%	1616	AC5 SadB
AC5KO BC03_read191	NR_074793.1	Oscillibacter valericigenes strain Sjm18-20 16S ribosomal RNA gene, complete sequence	54.50%	75.10%	1616	AC5 SedC
AC5KO_BC04_read399	NG_042883.1	Helicobacter typhlonius strain MIT 97-6810 16S ribosomal RNA gene, partial sequence	55.00%	77.20%	1616	AC5 SedD
BC05 Read1730	NR_144619.1	Turicimonas muris strain YL45 16S ribosomal RNA, partial sequence	58.20%	79.60%	1616	WT ExerA
BC05 Read1993	NR_144619.1	Turicimonas muris strain YL45 16S ribosomal RNA, partial sequence	54.40%	71.70%	1616	WT ExerA
BC06 Read2462	NR_074809.1	Roseburia hominis strain A2-183 16S ribosomal RNA gene, complete sequence	55.10%	74.00%	1616	WT ExerB
BC06 Read4221	NR_121794.1	Spiroplasma mirum ATCC 29335 16S ribosomal RNA, complete sequence	53.60%	68.60%	1616	WT ExerB
WT BC05_read150	NR_041882.1	Robinsoniella peoriensis strain PPC31 16S ribosomal RNA gene, complete sequence	56.10%	77.40%	1616	WT SedA
WT BC06_read2030	NR_074809.1	Roseburia hominis strain A2-183 16S ribosomal RNA gene, complete sequence	53.10%	72.00%	1616	WT SedB
WT BC06_read2160	NR_102852.1	[Clostridium] saccharolyticum strain WM1 16S ribosomal RNA gene, complete sequence	53.50%	72.40%	1616	WT SedB
WT BC06_read6591	NR_117147.1	[Eubacterium] contortum strain DSM 3982 16S ribosomal RNA gene, partial sequence	54.40%	71.50%	1616	WT SedB
BC01 Read1536	NR_028816.1	Turicibacter sanguinis strain MOL361 16S ribosomal RNA gene, complete sequence	55.40%	72.80%	1616	WT SedC
BC02 Read435	NR_041920.1	Lactobacillus gasseri strain ATCC 33323 16S ribosomal RNA gene, complete sequence	61.20%	87.10%	1616	WT SedD
BC02 Read279	NR_075051.1	Lactobacillus gasseri strain ATCC 33323 16S ribosomal RNA gene, complete sequence	63.50%	91.20%	1616	WT SedD
BC02 Read766	NR_075051.1	Lactobacillus gasseri strain ATCC 33323 16S ribosomal RNA gene, complete sequence	60.70%	85.40%	1616	WT SedD
BC02 Read1480	NR_075051.1	Lactobacillus gasseri strain ATCC 33323 16S ribosomal RNA gene, complete sequence	57.90%	80.50%	1616	WT SedD
BC02 Read2676	NR_075051.1	Lactobacillus gasseri strain ATCC 33323 16S ribosomal RNA gene, complete sequence	62.10%	85.80%	1616	WT SedD
BC02 Read3076	NR_075051.1	Lactobacillus gasseri strain ATCC 33323 16S ribosomal RNA gene, complete sequence	56.10%	74.80%	1616	WT SedD
BC02 Read707	NR_125548.1	Lactobacillus hominis strain CRBIP 24.179 16S ribosomal RNA gene, partial sequence	57.00%	79.00%	1616	WT SedD
BC03 Read1641	NR_075051.1	Lactobacillus gasseri strain ATCC 33323 16S ribosomal RNA gene, complete sequence	62.60%	87.50%	1616	WT SedE
BC04 Read167	NR_074793.1	Oscillibacter valericigenes strain Sjm18-20 16S ribosomal RNA gene, complete sequence	55.40%	76.40%	1616	WT SedF
BC04 Read1632	NR_075051.1	Lactobacillus gasseri strain ATCC 33323 16S ribosomal RNA gene, complete sequence	61.70%	86.00%	1616	WT SedF
BC04 Read2117	NR_075051.1	Lactobacillus gasseri strain ATCC 33323 16S ribosomal RNA gene, complete sequence	63.40%	88.30%	1616	WT SedF
BC04 Read2209	NR_075051.1	Lactobacillus gasseri strain ATCC 33323 16S ribosomal RNA gene, complete sequence	60.30%	82.90%	1616	WT SedF
BC11 Read866	NR_042367.1	Lactobacillus apodemi strain ASB1 16S ribosomal RNA gene, complete sequence	58.50%	80.20%	1615	AC5 ExerC
AC5KO BC02_read170	NR_117126.1	[Clostridium] oroticum strain DSM 1287 16S ribosomal RNA gene, partial sequence	55.10%	76.00%	1615	AC5 SadB
AC5KO BC02_read3604	NR_121773.1	Barnesiella viscericola 16S ribosomal RNA, complete sequence	52.90%	69.50%	1615	AC5 SadB
AC5KO_BC04_read1234	NG_042883.1	Helicobacter typhlonius strain MIT 97-6810 16S ribosomal RNA gene, partial sequence	55.80%	78.10%	1615	AC5 SedD
AC5KO_BC04_read3427	NR_041882.1	Robinsoniella peoriensis strain PPC31 16S ribosomal RNA gene, complete sequence	54.70%	73.20%	1615	AC5 SedD
AC5KO_BC04_read2936	NR_074613.1	[Eubacterium] eligens strain ATCC 27750 16S ribosomal RNA gene, complete sequence	54.60%	73.90%	1615	AC5 SedD
AC5KO_BC04_read1636	NR_074809.1	Roseburia hominis strain A2-183 16S ribosomal RNA gene, complete sequence	55.40%	75.60%	1615	AC5 SedD
AC5KO_BC04_read752	NR_104735.1	Butyrivibrio crossotus strain DSM 2876 16S ribosomal RNA gene, partial sequence	55.00%	75.90%	1615	AC5 SedD
BC05 Read2290	NR_144619.1	Turicimonas muris strain YL45 16S ribosomal RNA, partial sequence	58.10%	79.10%	1615	WT ExerA
BC06 Read89	NR_104737.1	Eubacterium oxidoreducens strain G41 16S ribosomal RNA gene, partial sequence	54.80%	76.80%	1615	WT ExerB
BC06 Read1038	NR_117129.1	[Clostridium] oroticum strain DSM 1287 16S ribosomal RNA gene, partial sequence	54.80%	74.90%	1615	WT ExerB
WT BC05_read2090	NR_121761.1	Bacillus toyonensis strain BCT-7112 16S ribosomal RNA gene, complete sequence	54.30%	71.60%	1615	WT SedA
WT BC06_read661	NR_029356.1	Flavonifractor plautii strain 265 16S ribosomal RNA gene, partial sequence	53.30%	72.50%	1615	WT SedB
WT BC06_read214	NR_074793.1	Oscillibacter valericigenes strain Sjm18-20 16S ribosomal RNA gene, complete sequence	55.90%	78.50%	1615	WT SedB
WT BC06_read611	NR_074793.1	Oscillibacter valericigenes strain Sjm18-20 16S ribosomal RNA gene, complete sequence	55.60%	76.70%	1615	WT SedB
WT BC06_read1031	NR_074793.1	Oscillibacter valericigenes strain Sjm18-20 16S ribosomal RNA gene, complete sequence	56.10%	77.80%	1615	WT SedB
WT BC06_read5531	NR_074793.1	Oscillibacter valericigenes strain Sjm18-20 16S ribosomal RNA gene, complete sequence	53.40%	71.00%	1615	WT SedB
WT BC06_read4018	NR_074809.1	Roseburia hominis strain A2-183 16S ribosomal RNA gene, complete sequence	58.50%	80.90%	1615	WT SedB
WT BC06_read3414	NR_074996.1	Desulfitobacterium hafniense strain DCB-2 16S ribosomal RNA gene, complete sequence	55.20%	74.90%	1615	WT SedB
WT BC06_read6374	NR_102852.1	[Clostridium] saccharolyticum strain WM1 16S ribosomal RNA gene, complete sequence	56.90%	76.50%	1615	WT SedB
BC01 Read1083	NR_043178.1	Spiroplasma phoeniceum strain P40 16S ribosomal RNA gene, complete sequence	52.70%	68.40%	1615	WT SedC
BC01 Read1286	NR_117574.1	Lactobacillus johnsonii strain CIP 103620 16S ribosomal RNA gene, partial sequence	59.50%	81.60%	1615	WT SedC
BC02 Read2043	NR_075051.1	Lactobacillus gasseri strain ATCC 33323 16S ribosomal RNA gene, complete sequence	62.90%	87.90%	1615	WT SedD
BC02 Read2342	NR_075051.1	Lactobacillus gasseri strain ATCC 33323 16S ribosomal RNA gene, complete sequence	60.00%	82.40%	1615	WT SedD
BC02 Read2767	NR_075051.1	Lactobacillus gasseri strain ATCC 33323 16S ribosomal RNA gene, complete sequence	56.10%	74.90%	1615	WT SedD
BC02 Read927	NR_102852.1	[Clostridium] saccharolyticum strain WM1 16S ribosomal RNA gene, complete sequence	52.10%	69.50%	1615	WT SedD
BC02 Read326	NR_102884.1	Ruminococcus champanellensis strain 18P13 16S ribosomal RNA gene, complete sequence	54.70%	74.10%	1615	WT SedD
BC02 Read511	NR_117126.1	[Clostridium] oroticum strain DSM 1287 16S ribosomal RNA gene, partial sequence	56.00%	76.80%	1615	WT SedD
BC02 Read703	NR_117574.1	Lactobacillus johnsonii strain CIP 103620 16S ribosomal RNA gene, partial sequence	57.20%	79.40%	1615	WT SedD
BC02 Read3386	NR_117574.1	Lactobacillus johnsonii strain CIP 103620 16S ribosomal RNA gene, partial sequence	56.90%	75.90%	1615	WT SedD
BC03 Read592	NR_074809.1	Roseburia hominis strain A2-183 16S ribosomal RNA gene, complete sequence	53.70%	72.60%	1615	WT SedE
BC03 Read240	NR_117147.1	[Eubacterium] contortum strain DSM 3982 16S ribosomal RNA gene, partial sequence	54.90%	75.50%	1615	WT SedE
BC03 Read421	NR_121686.1	[Bacteroides] pectinophilus strain N3 16S ribosomal RNA gene, complete sequence	56.70%	77.90%	1615	WT SedE
BC04 Read303	NR_041882.1	Robinsoniella peoriensis strain PPC31 16S ribosomal RNA gene, complete sequence	54.30%	74.10%	1615	WT SedF
BC04 Read188	NR_074793.1	Oscillibacter valericigenes strain Sjm18-20 16S ribosomal RNA gene, complete sequence	55.90%	77.10%	1615	WT SedF
BC04 Read300	NR_074793.1	Oscillibacter valericigenes strain Sjm18-20 16S ribosomal RNA gene, complete sequence	56.40%	77.80%	1615	WT SedF
BC10 Read1183	NR_144619.1	Turicimonas muris strain YL45 16S ribosomal RNA, partial sequence	57.00%	76.00%	1614	AC5 ExerB
AC5KO BC03_read631	NR_074762.1	Ureaplasma parvum serovar 3 strain ATCC 27815 16S ribosomal RNA gene, complete sequence	56.60%	76.10%	1614	AC5 SedC
AC5KO_BC04_read551	NR_113393.1	Peptococcus niger strain JCM 6506 16S ribosomal RNA gene, partial sequence	53.40%	72.10%	1614	AC5 SedD
AC5KO_BC04_read3470	NR_121773.1	Barnesiella viscericola 16S ribosomal RNA, complete sequence	50.80%	67.20%	1614	AC5 SedD
BC06 Read300	NR_102852.1	[Clostridium] saccharolyticum strain WM1 16S ribosomal RNA gene, complete sequence	55.20%	76.40%	1614	WT ExerB
BC07 Read494	NR_121708.1	Spiroplasma apis strain B31 16S ribosomal RNA gene, complete sequence	53.70%	70.50%	1614	WT ExerC
WT BC06_read146	NR_029248.1	Tyzzerella nexilis strain DSM 1787 16S ribosomal RNA gene, complete sequence	54.50%	75.60%	1614	WT SedB
WT BC06_read1293	NR_041882.1	Robinsoniella peoriensis strain PPC31 16S ribosomal RNA gene, complete sequence	55.00%	75.50%	1614	WT SedB
WT BC06_read6996	NR_044425.1	Hydrogenoanaerobacterium saccharovorans strain SW512 16S ribosomal RNA gene, partial sequence	55.20%	73.00%	1614	WT SedB
WT BC06_read4802	NR_074809.1	Roseburia hominis strain A2-183 16S ribosomal RNA gene, complete sequence	57.30%	78.10%	1614	WT SedB
BC01 Read722	NR_117139.2	Anaerostipes hadrus strain DSM 3319 16S ribosomal RNA, partial sequence	53.80%	72.10%	1614	WT SedC
BC02 Read3212	NR_028816.1	Turicibacter sanguinis strain MOL361 16S ribosomal RNA gene, complete sequence	59.70%	80.00%	1614	WT SedD
BC02 Read2435	NR_075051.1	Lactobacillus gasseri strain ATCC 33323 16S ribosomal RNA gene, complete sequence	59.80%	82.60%	1614	WT SedD
BC02 Read2603	NR_075051.1	Lactobacillus gasseri strain ATCC 33323 16S ribosomal RNA gene, complete sequence	60.40%	83.20%	1614	WT SedD
BC02 Read2780	NR_075051.1	Lactobacillus gasseri strain ATCC 33323 16S ribosomal RNA gene, complete sequence	58.30%	79.70%	1614	WT SedD
BC02 Read3551	NR_075051.1	Lactobacillus gasseri strain ATCC 33323 16S ribosomal RNA gene, complete sequence	56.20%	75.00%	1614	WT SedD
BC02 Read1034	NR_117563.1	[Eubacterium] fissicatena 16S ribosomal RNA gene, partial sequence	56.30%	76.80%	1614	WT SedD
BC02 Read1365	NR_117574.1	Lactobacillus johnsonii strain CIP 103620 16S ribosomal RNA gene, partial sequence	62.70%	87.80%	1614	WT SedD
BC02 Read1419	NR_117574.1	Lactobacillus johnsonii strain CIP 103620 16S ribosomal RNA gene, partial sequence	59.80%	82.60%	1614	WT SedD
BC03 Read254	NR_102852.1	[Clostridium] saccharolyticum strain WM1 16S ribosomal RNA gene, complete sequence	52.70%	71.40%	1614	WT SedE
BC03 Read2133	NR_102852.1	[Clostridium] saccharolyticum strain WM1 16S ribosomal RNA gene, complete sequence	56.00%	73.60%	1614	WT SedE
BC04 Read2011	NR_075051.1	Lactobacillus gasseri strain ATCC 33323 16S ribosomal RNA gene, complete sequence	62.10%	86.80%	1614	WT SedF
AC5KO BC02_read344	NR_041882.1	Robinsoniella peoriensis strain PPC31 16S ribosomal RNA gene, complete sequence	52.00%	70.20%	1613	AC5 SadB
AC5KO BC02_read2609	NR_104735.1	Butyrivibrio crossotus strain DSM 2876 16S ribosomal RNA gene, partial sequence	55.50%	74.50%	1613	AC5 SadB
AC5KO BC01_read167	NG_042883.1	Helicobacter typhlonius strain MIT 97-6810 16S ribosomal RNA gene, partial sequence	58.30%	83.80%	1613	AC5 SedA
AC5KO BC03_read83	NG_042883.1	Helicobacter typhlonius strain MIT 97-6810 16S ribosomal RNA gene, partial sequence	55.00%	77.90%	1613	AC5 SedC
AC5KO_BC04_read1000	NR_104737.1	Eubacterium oxidoreducens strain G41 16S ribosomal RNA gene, partial sequence	54.80%	75.60%	1613	AC5 SedD
BC05 Read1662	NR_074809.1	Roseburia hominis strain A2-183 16S ribosomal RNA gene, complete sequence	53.80%	71.40%	1613	WT ExerA
BC05 Read2552	NR_144619.1	Turicimonas muris strain YL45 16S ribosomal RNA, partial sequence	58.20%	78.90%	1613	WT ExerA
BC06 Read429	NR_041882.1	Robinsoniella peoriensis strain PPC31 16S ribosomal RNA gene, complete sequence	54.90%	76.10%	1613	WT ExerB
BC06 Read1337	NR_144619.1	Turicimonas muris strain YL45 16S ribosomal RNA, partial sequence	57.30%	78.90%	1613	WT ExerB
WT BC06_read1514	NR_041882.1	Robinsoniella peoriensis strain PPC31 16S ribosomal RNA gene, complete sequence	55.20%	75.40%	1613	WT SedB
WT BC06_read2328	NR_074809.1	Roseburia hominis strain A2-183 16S ribosomal RNA gene, complete sequence	56.10%	77.10%	1613	WT SedB
BC01 Read1324	NR_075051.1	Lactobacillus gasseri strain ATCC 33323 16S ribosomal RNA gene, complete sequence	61.00%	84.60%	1613	WT SedC
BC01 Read950	NR_117574.1	Lactobacillus johnsonii strain CIP 103620 16S ribosomal RNA gene, partial sequence	60.00%	82.60%	1613	WT SedC
BC01 Read1605	NR_121761.1	Bacillus toyonensis strain BCT-7112 16S ribosomal RNA gene, complete sequence	55.90%	73.70%	1613	WT SedC
BC02 Read76	NR_075051.1	Lactobacillus gasseri strain ATCC 33323 16S ribosomal RNA gene, complete sequence	60.80%	88.00%	1613	WT SedD
BC02 Read667	NR_075051.1	Lactobacillus gasseri strain ATCC 33323 16S ribosomal RNA gene, complete sequence	57.20%	79.70%	1613	WT SedD
BC02 Read555	NR_117574.1	Lactobacillus johnsonii strain CIP 103620 16S ribosomal RNA gene, partial sequence	58.50%	82.10%	1613	WT SedD
BC02 Read1536	NR_117574.1	Lactobacillus johnsonii strain CIP 103620 16S ribosomal RNA gene, partial sequence	60.40%	83.80%	1613	WT SedD
BC02 Read1689	NR_117574.1	Lactobacillus johnsonii strain CIP 103620 16S ribosomal RNA gene, partial sequence	61.20%	85.20%	1613	WT SedD
BC02 Read1836	NR_125548.1	Lactobacillus hominis strain CRBIP 24.179 16S ribosomal RNA gene, partial sequence	61.60%	85.60%	1613	WT SedD
BC03 Read1076	NR_041882.1	Robinsoniella peoriensis strain PPC31 16S ribosomal RNA gene, complete sequence	55.10%	73.70%	1613	WT SedE
BC03 Read1955	NR_075051.1	Lactobacillus gasseri strain ATCC 33323 16S ribosomal RNA gene, complete sequence	62.60%	86.90%	1613	WT SedE
BC03 Read297	NR_121686.1	[Bacteroides] pectinophilus strain N3 16S ribosomal RNA gene, complete sequence	55.70%	76.00%	1613	WT SedE
BC04 Read2884	NR_075051.1	Lactobacillus gasseri strain ATCC 33323 16S ribosomal RNA gene, complete sequence	59.00%	80.20%	1613	WT SedF
BC10 Read584	NR_043178.1	Spiroplasma phoeniceum strain P40 16S ribosomal RNA gene, complete sequence	54.50%	72.00%	1612	AC5 ExerB
BC10 Read154	NR_144619.1	Turicimonas muris strain YL45 16S ribosomal RNA, partial sequence	57.10%	79.60%	1612	AC5 ExerB
BC10 Read1024	NR_144619.1	Turicimonas muris strain YL45 16S ribosomal RNA, partial sequence	58.10%	78.60%	1612	AC5 ExerB
AC5KO BC02_read4270	NR_074762.1	Ureaplasma parvum serovar 3 strain ATCC 27815 16S ribosomal RNA gene, complete sequence	55.00%	72.80%	1612	AC5 SadB
AC5KO BC02_read57	NR_121686.1	[Bacteroides] pectinophilus strain N3 16S ribosomal RNA gene, complete sequence	53.40%	73.90%	1612	AC5 SadB
AC5KO_BC04_read141	NG_042883.1	Helicobacter typhlonius strain MIT 97-6810 16S ribosomal RNA gene, partial sequence	58.20%	84.10%	1612	AC5 SedD
AC5KO_BC04_read542	NG_042883.1	Helicobacter typhlonius strain MIT 97-6810 16S ribosomal RNA gene, partial sequence	54.80%	77.70%	1612	AC5 SedD
AC5KO_BC04_read4270	NR_041882.1	Robinsoniella peoriensis strain PPC31 16S ribosomal RNA gene, complete sequence	53.50%	71.60%	1612	AC5 SedD
AC5KO_BC04_read578	NR_041882.1	Robinsoniella peoriensis strain PPC31 16S ribosomal RNA gene, complete sequence	53.00%	72.80%	1612	AC5 SedD
AC5KO_BC04_read384	NR_102852.1	[Clostridium] saccharolyticum strain WM1 16S ribosomal RNA gene, complete sequence	53.80%	75.10%	1612	AC5 SedD
AC5KO_BC04_read2376	NR_104783.1	Acetivibrio ethanolgignens strain 77-6 16S ribosomal RNA gene, partial sequence	54.60%	74.50%	1612	AC5 SedD
AC5KO_BC04_read1856	NR_113393.1	Peptococcus niger strain JCM 6506 16S ribosomal RNA gene, partial sequence	54.80%	74.20%	1612	AC5 SedD
AC5KO_BC04_read1425	NR_121686.1	[Bacteroides] pectinophilus strain N3 16S ribosomal RNA gene, complete sequence	53.30%	72.70%	1612	AC5 SedD
AC5KO_BC04_read447	NR_121686.1	[Bacteroides] pectinophilus strain N3 16S ribosomal RNA gene, complete sequence	53.30%	73.30%	1612	AC5 SedD
BC05 Read1766	NR_028835.1	Atopostipes suicloacalis strain PPC79 16S ribosomal RNA gene, complete sequence	59.10%	81.40%	1612	WT ExerA
BC05 Read2829	NR_144619.1	Turicimonas muris strain YL45 16S ribosomal RNA, partial sequence	56.40%	75.50%	1612	WT ExerA
BC06 Read657	NR_029248.1	Tyzzerella nexilis strain DSM 1787 16S ribosomal RNA gene, complete sequence	54.20%	74.10%	1612	WT ExerB
BC06 Read2640	NR_074809.1	Roseburia hominis strain A2-183 16S ribosomal RNA gene, complete sequence	55.70%	75.60%	1612	WT ExerB
BC06 Read215	NR_117129.1	[Clostridium] oroticum strain DSM 1287 16S ribosomal RNA gene, partial sequence	56.80%	79.70%	1612	WT ExerB
BC07 Read62	NR_117129.1	[Clostridium] oroticum strain DSM 1287 16S ribosomal RNA gene, partial sequence	53.30%	72.60%	1612	WT ExerC
WT BC06_read1071	NR_041882.1	Robinsoniella peoriensis strain PPC31 16S ribosomal RNA gene, complete sequence	54.50%	75.20%	1612	WT SedB
WT BC06_read2110	NR_041882.1	Robinsoniella peoriensis strain PPC31 16S ribosomal RNA gene, complete sequence	54.10%	73.30%	1612	WT SedB
WT BC06_read2290	NR_041882.1	Robinsoniella peoriensis strain PPC31 16S ribosomal RNA gene, complete sequence	54.70%	74.50%	1612	WT SedB
WT BC06_read5057	NR_041882.1	Robinsoniella peoriensis strain PPC31 16S ribosomal RNA gene, complete sequence	54.20%	72.30%	1612	WT SedB
WT BC06_read196	NR_074652.1	Lachnoclostridium phytofermentans strain ISDg 16S ribosomal RNA gene, complete sequence	56.00%	77.90%	1612	WT SedB
WT BC06_read252	NR_074793.1	Oscillibacter valericigenes strain Sjm18-20 16S ribosomal RNA gene, complete sequence	57.00%	79.70%	1612	WT SedB
WT BC06_read647	NR_074793.1	Oscillibacter valericigenes strain Sjm18-20 16S ribosomal RNA gene, complete sequence	56.30%	78.20%	1612	WT SedB
WT BC06_read545	NR_074996.1	Desulfitobacterium hafniense strain DCB-2 16S ribosomal RNA gene, complete sequence	53.90%	73.80%	1612	WT SedB
BC01 Read1600	NR_028816.1	Turicibacter sanguinis strain MOL361 16S ribosomal RNA gene, complete sequence	56.00%	73.40%	1612	WT SedC
BC01 Read1679	NR_075051.1	Lactobacillus gasseri strain ATCC 33323 16S ribosomal RNA gene, complete sequence	56.60%	76.10%	1612	WT SedC
BC01 Read112	NR_104800.1	[Eubacterium] fissicatena strain DSM 3598 16S ribosomal RNA gene, partial sequence	52.40%	71.40%	1612	WT SedC
BC01 Read927	NR_117574.1	Lactobacillus johnsonii strain CIP 103620 16S ribosomal RNA gene, partial sequence	59.50%	81.90%	1612	WT SedC
BC02 Read3042	NR_028816.1	Turicibacter sanguinis strain MOL361 16S ribosomal RNA gene, complete sequence	56.80%	75.10%	1612	WT SedD
BC02 Read2987	NR_041920.1	Lactobacillus gasseri strain ATCC 33323 16S ribosomal RNA gene, complete sequence	58.00%	79.00%	1612	WT SedD
BC02 Read873	NR_075051.1	Lactobacillus gasseri strain ATCC 33323 16S ribosomal RNA gene, complete sequence	59.60%	83.80%	1612	WT SedD
BC02 Read1153	NR_075051.1	Lactobacillus gasseri strain ATCC 33323 16S ribosomal RNA gene, complete sequence	60.20%	84.40%	1612	WT SedD
BC02 Read2546	NR_075051.1	Lactobacillus gasseri strain ATCC 33323 16S ribosomal RNA gene, complete sequence	59.30%	81.10%	1612	WT SedD
BC02 Read3597	NR_075051.1	Lactobacillus gasseri strain ATCC 33323 16S ribosomal RNA gene, complete sequence	58.40%	78.80%	1612	WT SedD
BC02 Read1946	NR_117574.1	Lactobacillus johnsonii strain CIP 103620 16S ribosomal RNA gene, partial sequence	57.80%	78.70%	1612	WT SedD
BC02 Read2133	NR_117574.1	Lactobacillus johnsonii strain CIP 103620 16S ribosomal RNA gene, partial sequence	57.70%	78.90%	1612	WT SedD
BC03 Read594	NR_041882.1	Robinsoniella peoriensis strain PPC31 16S ribosomal RNA gene, complete sequence	54.40%	73.70%	1612	WT SedE
BC03 Read816	NR_041882.1	Robinsoniella peoriensis strain PPC31 16S ribosomal RNA gene, complete sequence	52.70%	70.00%	1612	WT SedE
BC03 Read259	NR_074793.1	Oscillibacter valericigenes strain Sjm18-20 16S ribosomal RNA gene, complete sequence	54.80%	75.30%	1612	WT SedE
BC04 Read2249	NR_025701.1	Spiroplasma culicicola strain AES-1 16S ribosomal RNA gene, complete sequence	54.60%	71.40%	1612	WT SedF
BC04 Read2056	NR_117574.1	Lactobacillus johnsonii strain CIP 103620 16S ribosomal RNA gene, partial sequence	59.10%	81.00%	1612	WT SedF
BC04 Read2242	NR_117574.1	Lactobacillus johnsonii strain CIP 103620 16S ribosomal RNA gene, partial sequence	58.90%	80.00%	1612	WT SedF
BC04 Read1915	NR_121761.1	Bacillus toyonensis strain BCT-7112 16S ribosomal RNA gene, complete sequence	54.00%	71.90%	1612	WT SedF
BC11 Read01	NR_136763.1	Herbinix hemicellulosilytica strain T3/55 16S ribosomal RNA, partial sequence	46.10%	75.00%	1611	AC5 ExerC
AC5KO BC02_read1435	NR_102481.1	Prevotella dentalis strain DSM 3688 16S ribosomal RNA gene, complete sequence	53.10%	71.30%	1611	AC5 SadB
AC5KO BC01_read202	NG_042883.1	Helicobacter typhlonius strain MIT 97-6810 16S ribosomal RNA gene, partial sequence	55.60%	79.00%	1611	AC5 SedA
AC5KO_BC04_read240	NG_042883.1	Helicobacter typhlonius strain MIT 97-6810 16S ribosomal RNA gene, partial sequence	50.30%	69.70%	1611	AC5 SedD
AC5KO_BC04_read7506	NR_025707.1	Spiroplasma leptinotarsae strain LD-1B 16S ribosomal RNA gene, complete sequence	52.70%	68.70%	1611	AC5 SedD
AC5KO_BC04_read459	NR_041882.1	Robinsoniella peoriensis strain PPC31 16S ribosomal RNA gene, complete sequence	54.20%	74.90%	1611	AC5 SedD
AC5KO_BC04_read1197	NR_102852.1	[Clostridium] saccharolyticum strain WM1 16S ribosomal RNA gene, complete sequence	54.70%	74.90%	1611	AC5 SedD
AC5KO_BC04_read530	NR_102852.1	[Clostridium] saccharolyticum strain WM1 16S ribosomal RNA gene, complete sequence	54.90%	75.80%	1611	AC5 SedD
AC5KO_BC04_read2986	NR_104783.1	Acetivibrio ethanolgignens strain 77-6 16S ribosomal RNA gene, partial sequence	54.90%	74.10%	1611	AC5 SedD
BC05 Read2143	NR_144619.1	Turicimonas muris strain YL45 16S ribosomal RNA, partial sequence	59.90%	82.60%	1611	WT ExerA
BC06 Read897	NR_041882.1	Robinsoniella peoriensis strain PPC31 16S ribosomal RNA gene, complete sequence	53.70%	73.30%	1611	WT ExerB
BC06 Read672	NR_117129.1	[Clostridium] oroticum strain DSM 1287 16S ribosomal RNA gene, partial sequence	54.70%	75.20%	1611	WT ExerB
WT BC05_read2841	NR_044927.1	Macrococcus carouselicus strain H8b16 16S ribosomal RNA gene, complete sequence	55.80%	73.50%	1611	WT SedA
WT BC06_read465	NR_074793.1	Oscillibacter valericigenes strain Sjm18-20 16S ribosomal RNA gene, complete sequence	57.30%	80.00%	1611	WT SedB
WT BC06_read3485	NR_074809.1	Roseburia hominis strain A2-183 16S ribosomal RNA gene, complete sequence	53.10%	71.50%	1611	WT SedB
BC01 Read1499	NR_075051.1	Lactobacillus gasseri strain ATCC 33323 16S ribosomal RNA gene, complete sequence	56.50%	76.00%	1611	WT SedC
BC02 Read2198	NR_075051.1	Lactobacillus gasseri strain ATCC 33323 16S ribosomal RNA gene, complete sequence	62.20%	86.70%	1611	WT SedD
BC02 Read2524	NR_075051.1	Lactobacillus gasseri strain ATCC 33323 16S ribosomal RNA gene, complete sequence	61.50%	85.00%	1611	WT SedD
BC02 Read3425	NR_075051.1	Lactobacillus gasseri strain ATCC 33323 16S ribosomal RNA gene, complete sequence	57.60%	77.00%	1611	WT SedD
BC02 Read697	NR_102852.1	[Clostridium] saccharolyticum strain WM1 16S ribosomal RNA gene, complete sequence	54.10%	73.40%	1611	WT SedD
BC02 Read293	NR_117141.1	[Eubacterium] fissicatena strain DSM 3598 16S ribosomal RNA gene, partial sequence	56.50%	77.80%	1611	WT SedD
BC02 Read1708	NR_117574.1	Lactobacillus johnsonii strain CIP 103620 16S ribosomal RNA gene, partial sequence	61.80%	86.20%	1611	WT SedD
BC02 Read2292	NR_125548.1	Lactobacillus hominis strain CRBIP 24.179 16S ribosomal RNA gene, partial sequence	59.70%	82.20%	1611	WT SedD
BC03 Read387	NR_041882.1	Robinsoniella peoriensis strain PPC31 16S ribosomal RNA gene, complete sequence	55.20%	75.70%	1611	WT SedE
BC03 Read756	NR_041882.1	Robinsoniella peoriensis strain PPC31 16S ribosomal RNA gene, complete sequence	53.70%	72.40%	1611	WT SedE
BC03 Read802	NR_044425.1	Hydrogenoanaerobacterium saccharovorans strain SW512 16S ribosomal RNA gene, partial sequence	54.50%	74.10%	1611	WT SedE
BC03 Read319	NR_074613.1	[Eubacterium] eligens strain ATCC 27750 16S ribosomal RNA gene, complete sequence	54.60%	74.60%	1611	WT SedE
BC03 Read738	NR_075051.1	Lactobacillus gasseri strain ATCC 33323 16S ribosomal RNA gene, complete sequence	55.60%	76.00%	1611	WT SedE
BC03 Read1211	NR_117129.1	[Clostridium] oroticum strain DSM 1287 16S ribosomal RNA gene, partial sequence	53.30%	71.60%	1611	WT SedE
BC03 Read1705	NR_117574.1	Lactobacillus johnsonii strain CIP 103620 16S ribosomal RNA gene, partial sequence	58.30%	79.80%	1611	WT SedE
BC04 Read1925	NR_028816.1	Turicibacter sanguinis strain MOL361 16S ribosomal RNA gene, complete sequence	56.90%	76.50%	1611	WT SedF
BC04 Read585	NR_041882.1	Robinsoniella peoriensis strain PPC31 16S ribosomal RNA gene, complete sequence	54.90%	75.20%	1611	WT SedF
BC04 Read941	NR_075051.1	Lactobacillus gasseri strain ATCC 33323 16S ribosomal RNA gene, complete sequence	61.20%	86.20%	1611	WT SedF
BC10 Read178	NR_102893.1	Butyrivibrio proteoclasticus strain B316 16S ribosomal RNA gene, complete sequence	53.70%	72.80%	1610	AC5 ExerB
AC5KO BC02_read1498	NR_028816.1	Turicibacter sanguinis strain MOL361 16S ribosomal RNA gene, complete sequence	56.20%	76.30%	1610	AC5 SadB
AC5KO BC02_read312	NR_041882.1	Robinsoniella peoriensis strain PPC31 16S ribosomal RNA gene, complete sequence	54.00%	73.50%	1610	AC5 SadB
AC5KO BC02_read193	NR_074809.1	Roseburia hominis strain A2-183 16S ribosomal RNA gene, complete sequence	54.70%	75.70%	1610	AC5 SadB
AC5KO BC01_read2478	NG_042883.1	Helicobacter typhlonius strain MIT 97-6810 16S ribosomal RNA gene, partial sequence	60.20%	82.00%	1610	AC5 SedA
AC5KO BC03_read745	NR_074762.1	Ureaplasma parvum serovar 3 strain ATCC 27815 16S ribosomal RNA gene, complete sequence	51.60%	67.60%	1610	AC5 SedC
AC5KO BC03_read184	NR_115230.1	Ruminococcus albus strain 7 16S ribosomal RNA gene, complete sequence	52.20%	70.20%	1610	AC5 SedC
AC5KO_BC04_read2974	NR_074809.1	Roseburia hominis strain A2-183 16S ribosomal RNA gene, complete sequence	53.80%	72.50%	1610	AC5 SedD
AC5KO_BC04_read1352	NR_102852.1	[Clostridium] saccharolyticum strain WM1 16S ribosomal RNA gene, complete sequence	54.30%	73.90%	1610	AC5 SedD
BC05 Read421	NR_117147.1	[Eubacterium] contortum strain DSM 3982 16S ribosomal RNA gene, partial sequence	56.80%	78.30%	1610	WT ExerA
BC05 Read672	NR_144619.1	Turicimonas muris strain YL45 16S ribosomal RNA, partial sequence	55.90%	76.80%	1610	WT ExerA
BC06 Read2023	NR_041882.1	Robinsoniella peoriensis strain PPC31 16S ribosomal RNA gene, complete sequence	53.00%	71.20%	1610	WT ExerB
BC06 Read3089	NR_042367.1	Lactobacillus apodemi strain ASB1 16S ribosomal RNA gene, complete sequence	58.20%	79.60%	1610	WT ExerB
BC06 Read1252	NR_074809.1	Roseburia hominis strain A2-183 16S ribosomal RNA gene, complete sequence	57.10%	78.80%	1610	WT ExerB
BC06 Read1536	NR_102852.1	[Clostridium] saccharolyticum strain WM1 16S ribosomal RNA gene, complete sequence	53.70%	72.70%	1610	WT ExerB
BC06 Read118	NR_104758.1	Lachnospira multipara strain D32 16S ribosomal RNA gene, partial sequence	54.30%	75.70%	1610	WT ExerB
BC07 Read65	NR_074793.1	Oscillibacter valericigenes strain Sjm18-20 16S ribosomal RNA gene, complete sequence	55.40%	77.00%	1610	WT ExerC
WT BC05_read286	NR_121722.1	Dehalobacter restrictus strain PER-K23 16S ribosomal RNA gene, complete sequence	58.30%	80.90%	1610	WT SedA
WT BC05_read1666	NR_121794.1	Spiroplasma mirum ATCC 29335 16S ribosomal RNA, complete sequence	54.70%	72.20%	1610	WT SedA
WT BC06_read1110	NR_041882.1	Robinsoniella peoriensis strain PPC31 16S ribosomal RNA gene, complete sequence	55.30%	76.10%	1610	WT SedB
WT BC06_read4169	NR_041882.1	Robinsoniella peoriensis strain PPC31 16S ribosomal RNA gene, complete sequence	56.50%	76.70%	1610	WT SedB
WT BC06_read3096	NR_074793.1	Oscillibacter valericigenes strain Sjm18-20 16S ribosomal RNA gene, complete sequence	57.00%	78.20%	1610	WT SedB
WT BC06_read370	NR_074809.1	Roseburia hominis strain A2-183 16S ribosomal RNA gene, complete sequence	57.00%	80.10%	1610	WT SedB
WT BC06_read37	NR_074996.1	Desulfitobacterium hafniense strain DCB-2 16S ribosomal RNA gene, complete sequence	51.90%	75.80%	1610	WT SedB
WT BC06_read2570	NR_117131.1	[Clostridium] oroticum strain DSM 1287 16S ribosomal RNA gene, partial sequence	53.80%	72.50%	1610	WT SedB
BC01 Read974	NR_121722.1	Dehalobacter restrictus strain PER-K23 16S ribosomal RNA gene, complete sequence	56.90%	77.30%	1610	WT SedC
BC02 Read649	NR_075051.1	Lactobacillus gasseri strain ATCC 33323 16S ribosomal RNA gene, complete sequence	58.50%	81.80%	1610	WT SedD
BC02 Read2018	NR_075051.1	Lactobacillus gasseri strain ATCC 33323 16S ribosomal RNA gene, complete sequence	60.50%	84.30%	1610	WT SedD
BC02 Read2091	NR_075051.1	Lactobacillus gasseri strain ATCC 33323 16S ribosomal RNA gene, complete sequence	60.80%	84.60%	1610	WT SedD
BC02 Read2146	NR_075051.1	Lactobacillus gasseri strain ATCC 33323 16S ribosomal RNA gene, complete sequence	62.10%	86.70%	1610	WT SedD
BC02 Read3045	NR_075051.1	Lactobacillus gasseri strain ATCC 33323 16S ribosomal RNA gene, complete sequence	61.90%	85.20%	1610	WT SedD
BC02 Read369	NR_117574.1	Lactobacillus johnsonii strain CIP 103620 16S ribosomal RNA gene, partial sequence	60.60%	85.60%	1610	WT SedD
BC02 Read603	NR_117574.1	Lactobacillus johnsonii strain CIP 103620 16S ribosomal RNA gene, partial sequence	58.90%	82.20%	1610	WT SedD
BC02 Read2403	NR_125548.1	Lactobacillus hominis strain CRBIP 24.179 16S ribosomal RNA gene, partial sequence	61.70%	85.30%	1610	WT SedD
BC03 Read1616	NR_024697.1	Bacillus weihenstephanensis strain DSM 11821 16S ribosomal RNA gene, partial sequence	54.80%	72.50%	1610	WT SedE
BC03 Read579	NR_074809.1	Roseburia hominis strain A2-183 16S ribosomal RNA gene, complete sequence	54.50%	74.30%	1610	WT SedE
BC03 Read357	NR_117147.1	[Eubacterium] contortum strain DSM 3982 16S ribosomal RNA gene, partial sequence	56.40%	77.70%	1610	WT SedE
BC03 Read1904	NR_117574.1	Lactobacillus johnsonii strain CIP 103620 16S ribosomal RNA gene, partial sequence	61.60%	85.20%	1610	WT SedE
BC03 Read970	NR_125548.1	Lactobacillus hominis strain CRBIP 24.179 16S ribosomal RNA gene, partial sequence	59.20%	83.00%	1610	WT SedE
BC03 Read1442	NR_125548.1	Lactobacillus hominis strain CRBIP 24.179 16S ribosomal RNA gene, partial sequence	58.30%	81.40%	1610	WT SedE
BC03 Read1949	NR_125548.1	Lactobacillus hominis strain CRBIP 24.179 16S ribosomal RNA gene, partial sequence	61.00%	84.20%	1610	WT SedE
BC04 Read1738	NR_036849.1	Spiroplasma citri strain R8A2HP 16S ribosomal RNA gene, complete sequence	56.00%	74.50%	1610	WT SedF
BC04 Read1881	NR_075051.1	Lactobacillus gasseri strain ATCC 33323 16S ribosomal RNA gene, complete sequence	60.30%	84.00%	1610	WT SedF
BC04 Read3207	NR_075051.1	Lactobacillus gasseri strain ATCC 33323 16S ribosomal RNA gene, complete sequence	57.70%	77.10%	1610	WT SedF
BC04 Read290	NR_117129.1	[Clostridium] oroticum strain DSM 1287 16S ribosomal RNA gene, partial sequence	54.50%	74.80%	1610	WT SedF
BC04 Read1495	NR_117574.1	Lactobacillus johnsonii strain CIP 103620 16S ribosomal RNA gene, partial sequence	61.40%	85.30%	1610	WT SedF
BC04 Read2085	NR_125548.1	Lactobacillus hominis strain CRBIP 24.179 16S ribosomal RNA gene, partial sequence	61.40%	85.30%	1610	WT SedF
BC08 Read189	NR_117141.1	[Eubacterium] fissicatena strain DSM 3598 16S ribosomal RNA gene, partial sequence	55.20%	75.30%	1610	WT ExerD
BC11 Read1407	NR_102875.1	Clostridium cellulovorans strain 743B 16S ribosomal RNA gene, complete sequence	53.70%	70.00%	1609	AC5 ExerC
AC5KO BC02_read922	NR_074407.1	Acaryochloris marina strain MBIC11017 16S ribosomal RNA gene, complete sequence	54.20%	72.20%	1609	AC5 SadB
AC5KO BC03_read869	NR_044425.1	Hydrogenoanaerobacterium saccharovorans strain SW512 16S ribosomal RNA gene, partial sequence	53.00%	70.40%	1609	AC5 SedC
AC5KO_BC04_read593	NR_025551.1	Desulfosporosinus auripigmenti strain OREX-4 16S ribosomal RNA gene, partial sequence	54.40%	74.30%	1609	AC5 SedD
AC5KO_BC04_read11848	NR_028816.1	Turicibacter sanguinis strain MOL361 16S ribosomal RNA gene, complete sequence	60.00%	80.10%	1609	AC5 SedD
AC5KO_BC04_read928	NR_029356.1	Flavonifractor plautii strain 265 16S ribosomal RNA gene, partial sequence	54.20%	73.90%	1609	AC5 SedD
AC5KO_BC04_read303	NR_041882.1	Robinsoniella peoriensis strain PPC31 16S ribosomal RNA gene, complete sequence	53.70%	74.00%	1609	AC5 SedD
AC5KO_BC04_read584	NR_041882.1	Robinsoniella peoriensis strain PPC31 16S ribosomal RNA gene, complete sequence	53.10%	73.20%	1609	AC5 SedD
AC5KO_BC04_read1354	NR_074282.1	Gloeobacter violaceus strain PCC 7421 16S ribosomal RNA gene, complete sequence	53.10%	71.20%	1609	AC5 SedD
AC5KO_BC04_read2872	NR_074613.1	[Eubacterium] eligens strain ATCC 27750 16S ribosomal RNA gene, complete sequence	53.90%	72.40%	1609	AC5 SedD
AC5KO_BC04_read9037	NR_074613.1	[Eubacterium] eligens strain ATCC 27750 16S ribosomal RNA gene, complete sequence	55.80%	73.60%	1609	AC5 SedD
AC5KO_BC04_read1113	NR_102852.1	[Clostridium] saccharolyticum strain WM1 16S ribosomal RNA gene, complete sequence	55.60%	76.30%	1609	AC5 SedD
AC5KO_BC04_read462	NR_121686.1	[Bacteroides] pectinophilus strain N3 16S ribosomal RNA gene, complete sequence	56.90%	79.50%	1609	AC5 SedD
BC05 Read425	NR_102852.1	[Clostridium] saccharolyticum strain WM1 16S ribosomal RNA gene, complete sequence	54.80%	75.00%	1609	WT ExerA
BC05 Read3160	NR_121773.1	Barnesiella viscericola 16S ribosomal RNA, complete sequence	54.10%	70.90%	1609	WT ExerA
BC05 Read213	NR_125635.1	Basilea psittacipulmonis strain DSM 24701 16S ribosomal RNA gene, partial sequence	56.50%	78.70%	1609	WT ExerA
BC05 Read1943	NR_144619.1	Turicimonas muris strain YL45 16S ribosomal RNA, partial sequence	56.30%	75.90%	1609	WT ExerA
BC05 Read2764	NR_144619.1	Turicimonas muris strain YL45 16S ribosomal RNA, partial sequence	57.20%	77.00%	1609	WT ExerA
BC06 Read104	NG_042883.1	Helicobacter typhlonius strain MIT 97-6810 16S ribosomal RNA gene, partial sequence	54.50%	76.60%	1609	WT ExerB
BC06 Read143	NG_042883.1	Helicobacter typhlonius strain MIT 97-6810 16S ribosomal RNA gene, partial sequence	57.90%	83.60%	1609	WT ExerB
BC06 Read1785	NR_028785.1	[Clostridium] scindens strain ATCC 35704 16S ribosomal RNA gene, complete sequence	54.00%	73.20%	1609	WT ExerB
BC06 Read730	NR_041882.1	Robinsoniella peoriensis strain PPC31 16S ribosomal RNA gene, complete sequence	55.30%	76.00%	1609	WT ExerB
BC06 Read2828	NR_102777.1	Desulfotomaculum acetoxidans strain DSM 771 16S ribosomal RNA gene, complete sequence	55.50%	75.20%	1609	WT ExerB
BC06 Read623	NR_104735.1	Butyrivibrio crossotus strain DSM 2876 16S ribosomal RNA gene, partial sequence	54.10%	74.30%	1609	WT ExerB
BC06 Read4598	NR_104735.1	Butyrivibrio crossotus strain DSM 2876 16S ribosomal RNA gene, partial sequence	56.30%	71.90%	1609	WT ExerB
BC06 Read1081	NR_117127.1	[Clostridium] oroticum strain DSM 1287 16S ribosomal RNA gene, partial sequence	56.10%	77.10%	1609	WT ExerB
WT BC06_read5357	NR_025698.1	Spiroplasma chinense strain CCH 16S ribosomal RNA gene, complete sequence	54.90%	72.90%	1609	WT SedB
WT BC06_read327	NR_074793.1	Oscillibacter valericigenes strain Sjm18-20 16S ribosomal RNA gene, complete sequence	56.20%	78.50%	1609	WT SedB
WT BC06_read3618	NR_074793.1	Oscillibacter valericigenes strain Sjm18-20 16S ribosomal RNA gene, complete sequence	52.90%	70.50%	1609	WT SedB
WT BC06_read780	NR_074809.1	Roseburia hominis strain A2-183 16S ribosomal RNA gene, complete sequence	54.40%	74.80%	1609	WT SedB
WT BC06_read3700	NR_104737.1	Eubacterium oxidoreducens strain G41 16S ribosomal RNA gene, partial sequence	52.90%	71.70%	1609	WT SedB
BC01 Read244	NR_074793.1	Oscillibacter valericigenes strain Sjm18-20 16S ribosomal RNA gene, complete sequence	56.20%	77.40%	1609	WT SedC
BC01 Read393	NR_121686.1	[Bacteroides] pectinophilus strain N3 16S ribosomal RNA gene, complete sequence	55.80%	75.80%	1609	WT SedC
BC02 Read853	NR_075051.1	Lactobacillus gasseri strain ATCC 33323 16S ribosomal RNA gene, complete sequence	59.50%	83.80%	1609	WT SedD
BC02 Read1768	NR_075051.1	Lactobacillus gasseri strain ATCC 33323 16S ribosomal RNA gene, complete sequence	58.60%	81.60%	1609	WT SedD
BC02 Read1883	NR_075051.1	Lactobacillus gasseri strain ATCC 33323 16S ribosomal RNA gene, complete sequence	61.20%	85.00%	1609	WT SedD
BC02 Read3688	NR_075051.1	Lactobacillus gasseri strain ATCC 33323 16S ribosomal RNA gene, complete sequence	53.70%	70.20%	1609	WT SedD
BC02 Read2225	NR_117574.1	Lactobacillus johnsonii strain CIP 103620 16S ribosomal RNA gene, partial sequence	58.10%	79.20%	1609	WT SedD
BC02 Read2509	NR_117574.1	Lactobacillus johnsonii strain CIP 103620 16S ribosomal RNA gene, partial sequence	60.00%	82.40%	1609	WT SedD
BC02 Read2216	NR_125548.1	Lactobacillus hominis strain CRBIP 24.179 16S ribosomal RNA gene, partial sequence	60.80%	84.40%	1609	WT SedD
BC03 Read1451	NR_036849.1	Spiroplasma citri strain R8A2HP 16S ribosomal RNA gene, complete sequence	54.70%	72.70%	1609	WT SedE
BC04 Read524	NR_074793.1	Oscillibacter valericigenes strain Sjm18-20 16S ribosomal RNA gene, complete sequence	53.00%	71.40%	1609	WT SedF
BC04 Read2657	NR_075051.1	Lactobacillus gasseri strain ATCC 33323 16S ribosomal RNA gene, complete sequence	61.10%	84.00%	1609	WT SedF
BC04 Read1616	NR_117574.1	Lactobacillus johnsonii strain CIP 103620 16S ribosomal RNA gene, partial sequence	56.50%	76.40%	1609	WT SedF
BC10 Read511	NR_144619.1	Turicimonas muris strain YL45 16S ribosomal RNA, partial sequence	53.80%	72.80%	1608	AC5 ExerB
BC11 Read1046	NR_117128.1	[Clostridium] oroticum strain DSM 1287 16S ribosomal RNA gene, partial sequence	56.40%	75.70%	1608	AC5 ExerC
AC5KO BC02_read280	NR_041882.1	Robinsoniella peoriensis strain PPC31 16S ribosomal RNA gene, complete sequence	56.10%	77.80%	1608	AC5 SadB
AC5KO BC01_read99	NG_042883.1	Helicobacter typhlonius strain MIT 97-6810 16S ribosomal RNA gene, partial sequence	61.30%	89.50%	1608	AC5 SedA
AC5KO_BC04_read592	NG_042883.1	Helicobacter typhlonius strain MIT 97-6810 16S ribosomal RNA gene, partial sequence	61.80%	89.70%	1608	AC5 SedD
AC5KO_BC04_read976	NR_041882.1	Robinsoniella peoriensis strain PPC31 16S ribosomal RNA gene, complete sequence	53.40%	73.40%	1608	AC5 SedD
AC5KO_BC04_read1514	NR_041882.1	Robinsoniella peoriensis strain PPC31 16S ribosomal RNA gene, complete sequence	56.60%	77.60%	1608	AC5 SedD
AC5KO_BC04_read3023	NR_041882.1	Robinsoniella peoriensis strain PPC31 16S ribosomal RNA gene, complete sequence	51.60%	68.90%	1608	AC5 SedD
AC5KO_BC04_read318	NR_041882.1	Robinsoniella peoriensis strain PPC31 16S ribosomal RNA gene, complete sequence	56.50%	79.70%	1608	AC5 SedD
AC5KO_BC04_read334	NR_074793.1	Oscillibacter valericigenes strain Sjm18-20 16S ribosomal RNA gene, complete sequence	58.70%	83.30%	1608	AC5 SedD
AC5KO_BC04_read7710	NR_074996.1	Desulfitobacterium hafniense strain DCB-2 16S ribosomal RNA gene, complete sequence	53.70%	71.10%	1608	AC5 SedD
AC5KO_BC04_read4549	NR_102481.1	Prevotella dentalis strain DSM 3688 16S ribosomal RNA gene, complete sequence	55.30%	74.30%	1608	AC5 SedD
AC5KO_BC04_read6902	NR_102944.1	Alistipes finegoldii strain DSM 17242 16S ribosomal RNA gene, complete sequence	57.50%	77.70%	1608	AC5 SedD
BC05 Read1910	NR_074809.1	Roseburia hominis strain A2-183 16S ribosomal RNA gene, complete sequence	56.10%	75.90%	1608	WT ExerA
BC05 Read2201	NR_104559.2	Enterococcus gallinarum strain LMG 13129 16S ribosomal RNA gene, complete sequence	58.40%	80.00%	1608	WT ExerA
BC05 Read394	NR_117563.1	[Eubacterium] fissicatena 16S ribosomal RNA gene, partial sequence	55.80%	76.80%	1608	WT ExerA
BC05 Read519	NR_144619.1	Turicimonas muris strain YL45 16S ribosomal RNA, partial sequence	56.10%	77.30%	1608	WT ExerA
BC06 Read982	NR_104735.1	Butyrivibrio crossotus strain DSM 2876 16S ribosomal RNA gene, partial sequence	56.70%	77.90%	1608	WT ExerB
BC06 Read2329	NR_144619.1	Turicimonas muris strain YL45 16S ribosomal RNA, partial sequence	56.40%	77.30%	1608	WT ExerB
WT BC06_read6560	NR_029356.1	Flavonifractor plautii strain 265 16S ribosomal RNA gene, partial sequence	52.40%	69.40%	1608	WT SedB
WT BC06_read58	NR_041882.1	Robinsoniella peoriensis strain PPC31 16S ribosomal RNA gene, complete sequence	51.90%	73.40%	1608	WT SedB
WT BC06_read316	NR_074793.1	Oscillibacter valericigenes strain Sjm18-20 16S ribosomal RNA gene, complete sequence	57.50%	80.80%	1608	WT SedB
WT BC06_read153	NR_102852.1	[Clostridium] saccharolyticum strain WM1 16S ribosomal RNA gene, complete sequence	55.20%	77.10%	1608	WT SedB
WT BC06_read2258	NR_102852.1	[Clostridium] saccharolyticum strain WM1 16S ribosomal RNA gene, complete sequence	52.70%	71.00%	1608	WT SedB
WT BC06_read907	NR_104737.1	Eubacterium oxidoreducens strain G41 16S ribosomal RNA gene, partial sequence	54.70%	75.40%	1608	WT SedB
BC01 Read135	NR_044425.1	Hydrogenoanaerobacterium saccharovorans strain SW512 16S ribosomal RNA gene, partial sequence	53.20%	72.10%	1608	WT SedC
BC01 Read1254	NR_075051.1	Lactobacillus gasseri strain ATCC 33323 16S ribosomal RNA gene, complete sequence	60.70%	84.30%	1608	WT SedC
BC01 Read1443	NR_075051.1	Lactobacillus gasseri strain ATCC 33323 16S ribosomal RNA gene, complete sequence	58.30%	79.80%	1608	WT SedC
BC01 Read1837	NR_075051.1	Lactobacillus gasseri strain ATCC 33323 16S ribosomal RNA gene, complete sequence	56.70%	75.70%	1608	WT SedC
BC01 Read1168	NR_117111.1	[Clostridium] termitidis strain DSM 5398 16S ribosomal RNA gene, partial sequence	54.10%	71.00%	1608	WT SedC
BC02 Read2006	NR_025711.1	Spiroplasma syrphidicola strain EA-1 16S ribosomal RNA gene, partial sequence	54.20%	71.20%	1608	WT SedD
BC02 Read2769	NR_028816.1	Turicibacter sanguinis strain MOL361 16S ribosomal RNA gene, complete sequence	53.90%	71.10%	1608	WT SedD
BC02 Read3116	NR_028816.1	Turicibacter sanguinis strain MOL361 16S ribosomal RNA gene, complete sequence	56.90%	75.60%	1608	WT SedD
BC02 Read1105	NR_028835.1	Atopostipes suicloacalis strain PPC79 16S ribosomal RNA gene, complete sequence	54.70%	73.90%	1608	WT SedD
BC02 Read2649	NR_028835.1	Atopostipes suicloacalis strain PPC79 16S ribosomal RNA gene, complete sequence	56.90%	76.90%	1608	WT SedD
BC02 Read1763	NR_041920.1	Lactobacillus gasseri strain ATCC 33323 16S ribosomal RNA gene, complete sequence	62.60%	88.10%	1608	WT SedD
BC02 Read2135	NR_075051.1	Lactobacillus gasseri strain ATCC 33323 16S ribosomal RNA gene, complete sequence	59.90%	82.30%	1608	WT SedD
BC02 Read2668	NR_075051.1	Lactobacillus gasseri strain ATCC 33323 16S ribosomal RNA gene, complete sequence	62.40%	86.80%	1608	WT SedD
BC02 Read2802	NR_075051.1	Lactobacillus gasseri strain ATCC 33323 16S ribosomal RNA gene, complete sequence	59.20%	81.00%	1608	WT SedD
BC02 Read378	NR_117563.1	[Eubacterium] fissicatena 16S ribosomal RNA gene, partial sequence	55.30%	75.50%	1608	WT SedD
BC02 Read489	NR_117574.1	Lactobacillus johnsonii strain CIP 103620 16S ribosomal RNA gene, partial sequence	57.00%	79.40%	1608	WT SedD
BC02 Read740	NR_117574.1	Lactobacillus johnsonii strain CIP 103620 16S ribosomal RNA gene, partial sequence	58.70%	82.30%	1608	WT SedD
BC02 Read1526	NR_117574.1	Lactobacillus johnsonii strain CIP 103620 16S ribosomal RNA gene, partial sequence	60.50%	84.20%	1608	WT SedD
BC02 Read201	NR_144605.1	Acutalibacter muris strain KB18 16S ribosomal RNA, partial sequence	53.50%	72.90%	1608	WT SedD
BC03 Read150	NR_074793.1	Oscillibacter valericigenes strain Sjm18-20 16S ribosomal RNA gene, complete sequence	57.60%	80.50%	1608	WT SedE
BC03 Read433	NR_074793.1	Oscillibacter valericigenes strain Sjm18-20 16S ribosomal RNA gene, complete sequence	56.80%	78.80%	1608	WT SedE
BC03 Read650	NR_074809.1	Roseburia hominis strain A2-183 16S ribosomal RNA gene, complete sequence	56.20%	77.20%	1608	WT SedE
BC03 Read1489	NR_074809.1	Roseburia hominis strain A2-183 16S ribosomal RNA gene, complete sequence	55.10%	74.30%	1608	WT SedE
BC03 Read669	NR_075051.1	Lactobacillus gasseri strain ATCC 33323 16S ribosomal RNA gene, complete sequence	62.20%	88.40%	1608	WT SedE
BC03 Read110	NR_117147.1	[Eubacterium] contortum strain DSM 3982 16S ribosomal RNA gene, partial sequence	57.10%	79.90%	1608	WT SedE
BC03 Read293	NR_117147.1	[Eubacterium] contortum strain DSM 3982 16S ribosomal RNA gene, partial sequence	56.30%	77.70%	1608	WT SedE
BC04 Read2182	NR_028816.1	Turicibacter sanguinis strain MOL361 16S ribosomal RNA gene, complete sequence	54.90%	73.40%	1608	WT SedF
BC08 Read324	NR_075036.1	Lactobacillus reuteri strain DSM 20016 16S ribosomal RNA gene, complete sequence	61.30%	86.80%	1608	WT ExerD
AC5KO BC02_read2570	NR_041882.1	Robinsoniella peoriensis strain PPC31 16S ribosomal RNA gene, complete sequence	55.70%	75.20%	1607	AC5 SadB
AC5KO BC02_read1245	NR_102481.1	Prevotella dentalis strain DSM 3688 16S ribosomal RNA gene, complete sequence	55.10%	74.70%	1607	AC5 SadB
AC5KO BC02_read325	NR_117147.1	[Eubacterium] contortum strain DSM 3982 16S ribosomal RNA gene, partial sequence	51.10%	68.40%	1607	AC5 SadB
AC5KO BC01_read307	NR_041882.1	Robinsoniella peoriensis strain PPC31 16S ribosomal RNA gene, complete sequence	55.10%	75.60%	1607	AC5 SedA
AC5KO BC01_read2419	NR_102481.1	Prevotella dentalis strain DSM 3688 16S ribosomal RNA gene, complete sequence	53.90%	71.70%	1607	AC5 SedA
AC5KO BC01_read882	NR_102852.1	[Clostridium] saccharolyticum strain WM1 16S ribosomal RNA gene, complete sequence	53.40%	72.20%	1607	AC5 SedA
AC5KO BC03_read168	NR_041882.1	Robinsoniella peoriensis strain PPC31 16S ribosomal RNA gene, complete sequence	52.90%	72.90%	1607	AC5 SedC
AC5KO_BC04_read9696	NR_041882.1	Robinsoniella peoriensis strain PPC31 16S ribosomal RNA gene, complete sequence	52.60%	69.10%	1607	AC5 SedD
AC5KO_BC04_read266	NR_102852.1	[Clostridium] saccharolyticum strain WM1 16S ribosomal RNA gene, complete sequence	56.20%	79.30%	1607	AC5 SedD
AC5KO_BC04_read1195	NR_121686.1	[Bacteroides] pectinophilus strain N3 16S ribosomal RNA gene, complete sequence	53.70%	72.90%	1607	AC5 SedD
BC05 Read3379	NR_026333.1	Leptothrix mobilis strain Feox-1 16S ribosomal RNA gene, complete sequence	54.50%	70.30%	1607	WT ExerA
BC05 Read1326	NR_074809.1	Roseburia hominis strain A2-183 16S ribosomal RNA gene, complete sequence	55.30%	74.40%	1607	WT ExerA
BC06 Read182	NR_028740.1	[Clostridium] xylanovorans strain HESP1 16S ribosomal RNA gene, partial sequence	52.00%	71.70%	1607	WT ExerB
BC06 Read357	NR_102852.1	[Clostridium] saccharolyticum strain WM1 16S ribosomal RNA gene, complete sequence	56.30%	78.40%	1607	WT ExerB
BC06 Read1072	NR_117128.1	[Clostridium] oroticum strain DSM 1287 16S ribosomal RNA gene, partial sequence	51.90%	69.80%	1607	WT ExerB
BC06 Read67	NR_117129.1	[Clostridium] oroticum strain DSM 1287 16S ribosomal RNA gene, partial sequence	54.10%	75.70%	1607	WT ExerB
BC06 Read1460	NR_121773.1	Barnesiella viscericola 16S ribosomal RNA, complete sequence	51.00%	68.40%	1607	WT ExerB
BC06 Read1416	NR_144619.1	Turicimonas muris strain YL45 16S ribosomal RNA, partial sequence	57.60%	79.80%	1607	WT ExerB
BC07 Read12	NR_043095.1	Lactobacillus oeni strain 59b 16S ribosomal RNA gene, complete sequence	56.90%	83.50%	1607	WT ExerC
WT BC06_read8462	NR_074098.1	Melissococcus plutonius strain ATCC 35311 16S ribosomal RNA gene, complete sequence	56.30%	75.00%	1607	WT SedB
WT BC06_read2753	NR_074793.1	Oscillibacter valericigenes strain Sjm18-20 16S ribosomal RNA gene, complete sequence	56.00%	76.70%	1607	WT SedB
BC01 Read1292	NR_075051.1	Lactobacillus gasseri strain ATCC 33323 16S ribosomal RNA gene, complete sequence	61.80%	85.90%	1607	WT SedC
BC01 Read449	NR_117574.1	Lactobacillus johnsonii strain CIP 103620 16S ribosomal RNA gene, partial sequence	60.50%	85.20%	1607	WT SedC
BC01 Read100	NR_119035.1	[Clostridium] sphenoides strain DSM 632 16S ribosomal RNA gene, complete sequence	56.40%	78.40%	1607	WT SedC
BC02 Read3230	NR_025699.1	Spiroplasma chrysopicola strain DF-1 16S ribosomal RNA gene, complete sequence	53.60%	69.40%	1607	WT SedD
BC02 Read2937	NR_028816.1	Turicibacter sanguinis strain MOL361 16S ribosomal RNA gene, complete sequence	59.00%	79.20%	1607	WT SedD
BC02 Read3534	NR_028816.1	Turicibacter sanguinis strain MOL361 16S ribosomal RNA gene, complete sequence	58.10%	76.50%	1607	WT SedD
BC02 Read802	NR_075051.1	Lactobacillus gasseri strain ATCC 33323 16S ribosomal RNA gene, complete sequence	59.70%	84.10%	1607	WT SedD
BC02 Read1340	NR_075051.1	Lactobacillus gasseri strain ATCC 33323 16S ribosomal RNA gene, complete sequence	60.10%	84.60%	1607	WT SedD
BC02 Read3406	NR_075051.1	Lactobacillus gasseri strain ATCC 33323 16S ribosomal RNA gene, complete sequence	56.30%	75.40%	1607	WT SedD
BC02 Read3570	NR_075051.1	Lactobacillus gasseri strain ATCC 33323 16S ribosomal RNA gene, complete sequence	53.70%	70.90%	1607	WT SedD
BC02 Read1977	NR_114780.2	Enterococcus columbae strain LMG 11740 16S ribosomal RNA gene, complete sequence	57.40%	78.30%	1607	WT SedD
BC02 Read473	NR_117574.1	Lactobacillus johnsonii strain CIP 103620 16S ribosomal RNA gene, partial sequence	57.60%	80.70%	1607	WT SedD
BC02 Read765	NR_117574.1	Lactobacillus johnsonii strain CIP 103620 16S ribosomal RNA gene, partial sequence	60.80%	85.50%	1607	WT SedD
BC02 Read2008	NR_117574.1	Lactobacillus johnsonii strain CIP 103620 16S ribosomal RNA gene, partial sequence	60.20%	83.10%	1607	WT SedD
BC02 Read2047	NR_117574.1	Lactobacillus johnsonii strain CIP 103620 16S ribosomal RNA gene, partial sequence	60.70%	84.30%	1607	WT SedD
BC02 Read2533	NR_117574.1	Lactobacillus johnsonii strain CIP 103620 16S ribosomal RNA gene, partial sequence	59.70%	82.00%	1607	WT SedD
BC02 Read213	NR_121686.1	[Bacteroides] pectinophilus strain N3 16S ribosomal RNA gene, complete sequence	54.50%	75.00%	1607	WT SedD
BC02 Read778	NR_125548.1	Lactobacillus hominis strain CRBIP 24.179 16S ribosomal RNA gene, partial sequence	60.60%	86.00%	1607	WT SedD
BC03 Read199	NR_074809.1	Roseburia hominis strain A2-183 16S ribosomal RNA gene, complete sequence	56.80%	79.20%	1607	WT SedE
BC04 Read2423	NR_041920.1	Lactobacillus gasseri strain ATCC 33323 16S ribosomal RNA gene, complete sequence	62.10%	86.20%	1607	WT SedF
BC04 Read882	NR_117574.1	Lactobacillus johnsonii strain CIP 103620 16S ribosomal RNA gene, partial sequence	53.00%	71.70%	1607	WT SedF
BC08 Read835	NR_074793.1	Oscillibacter valericigenes strain Sjm18-20 16S ribosomal RNA gene, complete sequence	55.00%	74.00%	1607	WT ExerD
BC09 Read618	NR_041667.1	Parasutterella excrementihominis strain YIT 11859 16S ribosomal RNA gene, partial sequence	54.60%	72.50%	1606	AC5 ExerA
BC11 Read960	NR_044386.1	Clostridium amylolyticum strain SW408 16S ribosomal RNA gene, complete sequence	54.40%	72.00%	1606	AC5 ExerC
BC11 Read963	NR_121708.1	Spiroplasma apis strain B31 16S ribosomal RNA gene, complete sequence	54.50%	71.90%	1606	AC5 ExerC
AC5KO BC02_read1459	NR_044403.1	Paenibacillus castaneae strain Ch-32 16S ribosomal RNA gene, complete sequence	57.60%	79.50%	1606	AC5 SadB
AC5KO BC01_read42	NG_042883.1	Helicobacter typhlonius strain MIT 97-6810 16S ribosomal RNA gene, partial sequence	58.80%	85.70%	1606	AC5 SedA
AC5KO_BC04_read762	NR_041882.1	Robinsoniella peoriensis strain PPC31 16S ribosomal RNA gene, complete sequence	56.50%	78.30%	1606	AC5 SedD
BC05 Read1368	NR_074809.1	Roseburia hominis strain A2-183 16S ribosomal RNA gene, complete sequence	56.10%	76.00%	1606	WT ExerA
BC05 Read1041	NR_114391.1	Lactobacillus faecis strain AFL13-2 16S ribosomal RNA gene, partial sequence	56.40%	77.60%	1606	WT ExerA
BC05 Read2187	NR_144619.1	Turicimonas muris strain YL45 16S ribosomal RNA, partial sequence	54.30%	72.00%	1606	WT ExerA
BC06 Read606	NR_029144.1	Moorella thermoautotrophica strain JW 701/3 16S ribosomal RNA gene, complete sequence	54.80%	75.00%	1606	WT ExerB
BC06 Read570	NR_041882.1	Robinsoniella peoriensis strain PPC31 16S ribosomal RNA gene, complete sequence	56.30%	78.00%	1606	WT ExerB
BC06 Read1989	NR_104803.1	[Eubacterium] contortum strain DSM 3982 16S ribosomal RNA gene, partial sequence	53.70%	71.70%	1606	WT ExerB
BC06 Read199	NR_117138.2	Anaerostipes hadrus strain DSM 3319 16S ribosomal RNA, partial sequence	52.70%	72.80%	1606	WT ExerB
BC06 Read68	NR_117147.1	[Eubacterium] contortum strain DSM 3982 16S ribosomal RNA gene, partial sequence	55.80%	78.60%	1606	WT ExerB
BC06 Read960	NR_144619.1	Turicimonas muris strain YL45 16S ribosomal RNA, partial sequence	57.50%	80.90%	1606	WT ExerB
BC07 Read125	NR_074793.1	Oscillibacter valericigenes strain Sjm18-20 16S ribosomal RNA gene, complete sequence	55.00%	76.00%	1606	WT ExerC
BC07 Read249	NR_074793.1	Oscillibacter valericigenes strain Sjm18-20 16S ribosomal RNA gene, complete sequence	56.00%	76.80%	1606	WT ExerC
WT BC05_read584	NR_102852.1	[Clostridium] saccharolyticum strain WM1 16S ribosomal RNA gene, complete sequence	56.90%	78.00%	1606	WT SedA
WT BC05_read143	NR_104735.1	Butyrivibrio crossotus strain DSM 2876 16S ribosomal RNA gene, partial sequence	52.80%	72.10%	1606	WT SedA
WT BC05_read44	NR_104803.1	[Eubacterium] contortum strain DSM 3982 16S ribosomal RNA gene, partial sequence	51.20%	70.10%	1606	WT SedA
WT BC06_read580	NR_041882.1	Robinsoniella peoriensis strain PPC31 16S ribosomal RNA gene, complete sequence	56.00%	77.70%	1606	WT SedB
WT BC06_read1478	NR_041882.1	Robinsoniella peoriensis strain PPC31 16S ribosomal RNA gene, complete sequence	54.10%	73.90%	1606	WT SedB
WT BC06_read2333	NR_041882.1	Robinsoniella peoriensis strain PPC31 16S ribosomal RNA gene, complete sequence	53.00%	71.30%	1606	WT SedB
WT BC06_read1456	NR_074793.1	Oscillibacter valericigenes strain Sjm18-20 16S ribosomal RNA gene, complete sequence	56.60%	78.30%	1606	WT SedB
WT BC06_read5184	NR_074793.1	Oscillibacter valericigenes strain Sjm18-20 16S ribosomal RNA gene, complete sequence	59.30%	81.40%	1606	WT SedB
WT BC06_read294	NR_074809.1	Roseburia hominis strain A2-183 16S ribosomal RNA gene, complete sequence	53.40%	73.50%	1606	WT SedB
WT BC06_read4695	NR_074809.1	Roseburia hominis strain A2-183 16S ribosomal RNA gene, complete sequence	56.50%	76.90%	1606	WT SedB
WT BC06_read4660	NR_102852.1	[Clostridium] saccharolyticum strain WM1 16S ribosomal RNA gene, complete sequence	56.70%	77.00%	1606	WT SedB
WT BC06_read133	NR_117147.1	[Eubacterium] contortum strain DSM 3982 16S ribosomal RNA gene, partial sequence	54.30%	76.50%	1606	WT SedB
BC01 Read1800	NR_044507.1	Lactobacillus taiwanensis strain BCRC 17755 16S ribosomal RNA gene, partial sequence	53.30%	69.30%	1606	WT SedC
BC01 Read291	NR_075051.1	Lactobacillus gasseri strain ATCC 33323 16S ribosomal RNA gene, complete sequence	60.80%	86.70%	1606	WT SedC
BC01 Read1195	NR_075051.1	Lactobacillus gasseri strain ATCC 33323 16S ribosomal RNA gene, complete sequence	61.10%	84.60%	1606	WT SedC
BC01 Read211	NR_117138.2	Anaerostipes hadrus strain DSM 3319 16S ribosomal RNA, partial sequence	53.90%	73.60%	1606	WT SedC
BC01 Read126	NR_117147.1	[Eubacterium] contortum strain DSM 3982 16S ribosomal RNA gene, partial sequence	53.40%	73.00%	1606	WT SedC
BC01 Read262	NR_117563.1	[Eubacterium] fissicatena 16S ribosomal RNA gene, partial sequence	56.60%	78.00%	1606	WT SedC
BC01 Read555	NR_117574.1	Lactobacillus johnsonii strain CIP 103620 16S ribosomal RNA gene, partial sequence	55.70%	76.70%	1606	WT SedC
BC01 Read930	NR_117574.1	Lactobacillus johnsonii strain CIP 103620 16S ribosomal RNA gene, partial sequence	61.50%	85.50%	1606	WT SedC
BC02 Read949	NR_041920.1	Lactobacillus gasseri strain ATCC 33323 16S ribosomal RNA gene, complete sequence	60.80%	86.00%	1606	WT SedD
BC02 Read394	NR_044425.1	Hydrogenoanaerobacterium saccharovorans strain SW512 16S ribosomal RNA gene, partial sequence	55.70%	76.20%	1606	WT SedD
BC02 Read798	NR_075051.1	Lactobacillus gasseri strain ATCC 33323 16S ribosomal RNA gene, complete sequence	61.10%	86.70%	1606	WT SedD
BC02 Read963	NR_075051.1	Lactobacillus gasseri strain ATCC 33323 16S ribosomal RNA gene, complete sequence	62.80%	89.20%	1606	WT SedD
BC02 Read2170	NR_075051.1	Lactobacillus gasseri strain ATCC 33323 16S ribosomal RNA gene, complete sequence	65.60%	92.60%	1606	WT SedD
BC02 Read3216	NR_075051.1	Lactobacillus gasseri strain ATCC 33323 16S ribosomal RNA gene, complete sequence	59.20%	81.20%	1606	WT SedD
BC02 Read3316	NR_075051.1	Lactobacillus gasseri strain ATCC 33323 16S ribosomal RNA gene, complete sequence	61.70%	85.20%	1606	WT SedD
BC02 Read3659	NR_075051.1	Lactobacillus gasseri strain ATCC 33323 16S ribosomal RNA gene, complete sequence	63.20%	86.10%	1606	WT SedD
BC02 Read107	NR_117147.1	[Eubacterium] contortum strain DSM 3982 16S ribosomal RNA gene, partial sequence	56.50%	79.30%	1606	WT SedD
BC02 Read1608	NR_121773.1	Barnesiella viscericola 16S ribosomal RNA, complete sequence	54.60%	72.90%	1606	WT SedD
BC03 Read2343	NR_028816.1	Turicibacter sanguinis strain MOL361 16S ribosomal RNA gene, complete sequence	56.80%	75.00%	1606	WT SedE
BC03 Read1500	NR_075051.1	Lactobacillus gasseri strain ATCC 33323 16S ribosomal RNA gene, complete sequence	62.30%	87.20%	1606	WT SedE
BC03 Read774	NR_125548.1	Lactobacillus hominis strain CRBIP 24.179 16S ribosomal RNA gene, partial sequence	58.20%	81.20%	1606	WT SedE
BC04 Read138	NR_074793.1	Oscillibacter valericigenes strain Sjm18-20 16S ribosomal RNA gene, complete sequence	52.90%	72.00%	1606	WT SedF
BC04 Read90	NR_102852.1	[Clostridium] saccharolyticum strain WM1 16S ribosomal RNA gene, complete sequence	54.40%	75.20%	1606	WT SedF
BC08 Read38	NR_029248.1	Tyzzerella nexilis strain DSM 1787 16S ribosomal RNA gene, complete sequence	53.90%	75.00%	1606	WT ExerD
BC08 Read1070	NR_121773.1	Barnesiella viscericola 16S ribosomal RNA, complete sequence	52.90%	69.70%	1606	WT ExerD
BC11 Read389	NR_117126.1	[Clostridium] oroticum strain DSM 1287 16S ribosomal RNA gene, partial sequence	53.90%	72.90%	1605	AC5 ExerC
AC5KO BC02_read199	NR_029356.1	Flavonifractor plautii strain 265 16S ribosomal RNA gene, partial sequence	55.10%	76.30%	1605	AC5 SadB
AC5KO BC02_read1532	NR_102481.1	Prevotella dentalis strain DSM 3688 16S ribosomal RNA gene, complete sequence	54.10%	72.60%	1605	AC5 SadB
AC5KO BC02_read250	NR_104735.1	Butyrivibrio crossotus strain DSM 2876 16S ribosomal RNA gene, partial sequence	56.60%	78.60%	1605	AC5 SadB
AC5KO BC02_read2848	NR_121773.1	Barnesiella viscericola 16S ribosomal RNA, complete sequence	53.50%	70.80%	1605	AC5 SadB
AC5KO BC01_read187	NG_042883.1	Helicobacter typhlonius strain MIT 97-6810 16S ribosomal RNA gene, partial sequence	55.20%	77.80%	1605	AC5 SedA
AC5KO BC01_read647	NR_041882.1	Robinsoniella peoriensis strain PPC31 16S ribosomal RNA gene, complete sequence	54.60%	73.70%	1605	AC5 SedA
AC5KO BC01_read07	NR_102884.1	Ruminococcus champanellensis strain 18P13 16S ribosomal RNA gene, complete sequence	47.20%	74.10%	1605	AC5 SedA
AC5KO BC03_read153	NR_117147.1	[Eubacterium] contortum strain DSM 3982 16S ribosomal RNA gene, partial sequence	53.00%	73.60%	1605	AC5 SedC
AC5KO_BC04_read1551	NR_041882.1	Robinsoniella peoriensis strain PPC31 16S ribosomal RNA gene, complete sequence	53.80%	73.60%	1605	AC5 SedD
AC5KO_BC04_read4937	NR_041882.1	Robinsoniella peoriensis strain PPC31 16S ribosomal RNA gene, complete sequence	53.60%	72.10%	1605	AC5 SedD
AC5KO_BC04_read594	NR_041882.1	Robinsoniella peoriensis strain PPC31 16S ribosomal RNA gene, complete sequence	53.10%	73.10%	1605	AC5 SedD
BC05 Read2653	NR_144619.1	Turicimonas muris strain YL45 16S ribosomal RNA, partial sequence	57.40%	77.30%	1605	WT ExerA
BC06 Read223	NG_042883.1	Helicobacter typhlonius strain MIT 97-6810 16S ribosomal RNA gene, partial sequence	54.40%	77.70%	1605	WT ExerB
BC06 Read2517	NR_028785.1	[Clostridium] scindens strain ATCC 35704 16S ribosomal RNA gene, complete sequence	52.50%	70.00%	1605	WT ExerB
BC06 Read766	NR_119035.1	[Clostridium] sphenoides strain DSM 632 16S ribosomal RNA gene, complete sequence	56.20%	77.70%	1605	WT ExerB
BC06 Read1375	NR_144619.1	Turicimonas muris strain YL45 16S ribosomal RNA, partial sequence	57.50%	80.00%	1605	WT ExerB
BC06 Read4416	NR_144619.1	Turicimonas muris strain YL45 16S ribosomal RNA, partial sequence	59.60%	80.40%	1605	WT ExerB
BC07 Read207	NR_074793.1	Oscillibacter valericigenes strain Sjm18-20 16S ribosomal RNA gene, complete sequence	55.90%	77.30%	1605	WT ExerC
BC07 Read138	NR_117517.1	Glaciimonas immobilis strain Cr9-30 16S ribosomal RNA gene, partial sequence	55.10%	75.20%	1605	WT ExerC
BC07 Read80	NR_119035.1	[Clostridium] sphenoides strain DSM 632 16S ribosomal RNA gene, complete sequence	55.30%	76.20%	1605	WT ExerC
BC07 Read1106	NR_144619.1	Turicimonas muris strain YL45 16S ribosomal RNA, partial sequence	54.40%	71.10%	1605	WT ExerC
WT BC05_read2672	NR_121737.1	Spiroplasma culicicola strain AES-1 16S ribosomal RNA gene, complete sequence	54.80%	72.00%	1605	WT SedA
WT BC06_read6556	NR_025698.1	Spiroplasma chinense strain CCH 16S ribosomal RNA gene, complete sequence	55.20%	73.00%	1605	WT SedB
WT BC06_read4913	NR_025702.1	Spiroplasma diminutum strain CUAS-1 16S ribosomal RNA gene, complete sequence	54.70%	72.60%	1605	WT SedB
WT BC06_read2265	NR_028785.1	[Clostridium] scindens strain ATCC 35704 16S ribosomal RNA gene, complete sequence	55.20%	75.50%	1605	WT SedB
WT BC06_read1741	NR_041882.1	Robinsoniella peoriensis strain PPC31 16S ribosomal RNA gene, complete sequence	55.10%	75.90%	1605	WT SedB
WT BC06_read2161	NR_041882.1	Robinsoniella peoriensis strain PPC31 16S ribosomal RNA gene, complete sequence	54.30%	73.70%	1605	WT SedB
WT BC06_read198	NR_074652.1	Lachnoclostridium phytofermentans strain ISDg 16S ribosomal RNA gene, complete sequence	53.80%	75.00%	1605	WT SedB
WT BC06_read1074	NR_074793.1	Oscillibacter valericigenes strain Sjm18-20 16S ribosomal RNA gene, complete sequence	54.50%	74.60%	1605	WT SedB
WT BC06_read1595	NR_074793.1	Oscillibacter valericigenes strain Sjm18-20 16S ribosomal RNA gene, complete sequence	56.90%	78.70%	1605	WT SedB
WT BC06_read3187	NR_074793.1	Oscillibacter valericigenes strain Sjm18-20 16S ribosomal RNA gene, complete sequence	56.90%	78.30%	1605	WT SedB
WT BC06_read2274	NR_074809.1	Roseburia hominis strain A2-183 16S ribosomal RNA gene, complete sequence	56.40%	77.40%	1605	WT SedB
WT BC06_read143	NR_102852.1	[Clostridium] saccharolyticum strain WM1 16S ribosomal RNA gene, complete sequence	57.70%	81.70%	1605	WT SedB
WT BC06_read306	NR_102852.1	[Clostridium] saccharolyticum strain WM1 16S ribosomal RNA gene, complete sequence	56.10%	78.10%	1605	WT SedB
WT BC06_read1401	NR_104737.1	Eubacterium oxidoreducens strain G41 16S ribosomal RNA gene, partial sequence	54.30%	74.30%	1605	WT SedB
WT BC06_read1911	NR_104737.1	Eubacterium oxidoreducens strain G41 16S ribosomal RNA gene, partial sequence	52.00%	70.20%	1605	WT SedB
WT BC06_read1777	NR_117563.1	[Eubacterium] fissicatena 16S ribosomal RNA gene, partial sequence	56.40%	77.80%	1605	WT SedB
BC01 Read1141	NR_028816.1	Turicibacter sanguinis strain MOL361 16S ribosomal RNA gene, complete sequence	55.50%	74.00%	1605	WT SedC
BC01 Read1105	NR_041920.1	Lactobacillus gasseri strain ATCC 33323 16S ribosomal RNA gene, complete sequence	61.20%	85.10%	1605	WT SedC
BC01 Read697	NR_117574.1	Lactobacillus johnsonii strain CIP 103620 16S ribosomal RNA gene, partial sequence	59.10%	82.20%	1605	WT SedC
BC01 Read41	NR_119035.1	[Clostridium] sphenoides strain DSM 632 16S ribosomal RNA gene, complete sequence	55.60%	77.60%	1605	WT SedC
BC02 Read887	NR_028835.1	Atopostipes suicloacalis strain PPC79 16S ribosomal RNA gene, complete sequence	60.60%	85.10%	1605	WT SedD
BC02 Read1734	NR_041882.1	Robinsoniella peoriensis strain PPC31 16S ribosomal RNA gene, complete sequence	52.90%	70.90%	1605	WT SedD
BC02 Read2835	NR_044507.1	Lactobacillus taiwanensis strain BCRC 17755 16S ribosomal RNA gene, partial sequence	58.00%	78.50%	1605	WT SedD
BC02 Read564	NR_074793.1	Oscillibacter valericigenes strain Sjm18-20 16S ribosomal RNA gene, complete sequence	54.90%	75.30%	1605	WT SedD
BC02 Read805	NR_075051.1	Lactobacillus gasseri strain ATCC 33323 16S ribosomal RNA gene, complete sequence	58.70%	82.20%	1605	WT SedD
BC02 Read987	NR_075051.1	Lactobacillus gasseri strain ATCC 33323 16S ribosomal RNA gene, complete sequence	60.40%	85.30%	1605	WT SedD
BC02 Read2429	NR_075051.1	Lactobacillus gasseri strain ATCC 33323 16S ribosomal RNA gene, complete sequence	60.60%	84.00%	1605	WT SedD
BC02 Read2637	NR_075051.1	Lactobacillus gasseri strain ATCC 33323 16S ribosomal RNA gene, complete sequence	60.00%	83.20%	1605	WT SedD
BC02 Read2705	NR_075051.1	Lactobacillus gasseri strain ATCC 33323 16S ribosomal RNA gene, complete sequence	60.70%	84.40%	1605	WT SedD
BC02 Read795	NR_117141.1	[Eubacterium] fissicatena strain DSM 3598 16S ribosomal RNA gene, partial sequence	55.60%	75.80%	1605	WT SedD
BC02 Read3334	NR_117574.1	Lactobacillus johnsonii strain CIP 103620 16S ribosomal RNA gene, partial sequence	60.60%	82.40%	1605	WT SedD
BC02 Read137	NR_121686.1	[Bacteroides] pectinophilus strain N3 16S ribosomal RNA gene, complete sequence	54.30%	75.10%	1605	WT SedD
BC02 Read973	NR_121686.1	[Bacteroides] pectinophilus strain N3 16S ribosomal RNA gene, complete sequence	53.80%	72.80%	1605	WT SedD
BC03 Read487	NR_121686.1	[Bacteroides] pectinophilus strain N3 16S ribosomal RNA gene, complete sequence	56.70%	78.10%	1605	WT SedE
BC04 Read2372	NR_028816.1	Turicibacter sanguinis strain MOL361 16S ribosomal RNA gene, complete sequence	58.70%	79.10%	1605	WT SedF
BC04 Read251	NR_074793.1	Oscillibacter valericigenes strain Sjm18-20 16S ribosomal RNA gene, complete sequence	54.80%	75.60%	1605	WT SedF
BC04 Read2310	NR_075051.1	Lactobacillus gasseri strain ATCC 33323 16S ribosomal RNA gene, complete sequence	63.70%	89.00%	1605	WT SedF
BC04 Read1148	NR_119035.1	[Clostridium] sphenoides strain DSM 632 16S ribosomal RNA gene, complete sequence	55.70%	75.40%	1605	WT SedF
BC08 Read44	NG_042883.1	Helicobacter typhlonius strain MIT 97-6810 16S ribosomal RNA gene, partial sequence	55.10%	78.60%	1605	WT ExerD
BC08 Read262	NR_144619.1	Turicimonas muris strain YL45 16S ribosomal RNA, partial sequence	55.10%	75.90%	1605	WT ExerD
BC08 Read1046	NR_144619.1	Turicimonas muris strain YL45 16S ribosomal RNA, partial sequence	58.10%	79.30%	1605	WT ExerD
BC08 Read1323	NR_144619.1	Turicimonas muris strain YL45 16S ribosomal RNA, partial sequence	57.60%	78.10%	1605	WT ExerD
BC10 Read766	NR_074664.1	Mycoplasma capricolum subsp. capricolum strain California kid 16S ribosomal RNA gene, complete sequence	54.20%	71.60%	1604	AC5 ExerB
BC10 Read848	NR_144619.1	Turicimonas muris strain YL45 16S ribosomal RNA, partial sequence	56.30%	75.90%	1604	AC5 ExerB
AC5KO BC02_read560	NR_041882.1	Robinsoniella peoriensis strain PPC31 16S ribosomal RNA gene, complete sequence	56.30%	77.40%	1604	AC5 SadB
AC5KO BC02_read294	NR_102481.1	Prevotella dentalis strain DSM 3688 16S ribosomal RNA gene, complete sequence	56.70%	78.50%	1604	AC5 SadB
AC5KO BC02_read1617	NR_121773.1	Barnesiella viscericola 16S ribosomal RNA, complete sequence	52.40%	69.50%	1604	AC5 SadB
AC5KO BC01_read310	NR_074809.1	Roseburia hominis strain A2-183 16S ribosomal RNA gene, complete sequence	53.60%	72.90%	1604	AC5 SedA
AC5KO_BC04_read412	NG_042883.1	Helicobacter typhlonius strain MIT 97-6810 16S ribosomal RNA gene, partial sequence	53.00%	74.10%	1604	AC5 SedD
AC5KO_BC04_read739	NR_044425.1	Hydrogenoanaerobacterium saccharovorans strain SW512 16S ribosomal RNA gene, partial sequence	54.20%	74.20%	1604	AC5 SedD
AC5KO_BC04_read7921	NR_074535.1	Odoribacter splanchnicus strain DSM 220712 16S ribosomal RNA gene, complete sequence	56.10%	75.10%	1604	AC5 SedD
AC5KO_BC04_read322	NR_102852.1	[Clostridium] saccharolyticum strain WM1 16S ribosomal RNA gene, complete sequence	56.20%	78.50%	1604	AC5 SedD
AC5KO_BC04_read7136	NR_102944.1	Alistipes finegoldii strain DSM 17242 16S ribosomal RNA gene, complete sequence	59.80%	81.50%	1604	AC5 SedD
AC5KO_BC04_read8622	NR_104758.1	Lachnospira multipara strain D32 16S ribosomal RNA gene, partial sequence	56.00%	74.30%	1604	AC5 SedD
AC5KO_BC04_read1457	NR_117138.2	Anaerostipes hadrus strain DSM 3319 16S ribosomal RNA, partial sequence	54.80%	75.40%	1604	AC5 SedD
BC05 Read2836	NR_113163.1	[Eubacterium] cylindroides strain JCM 10261 16S ribosomal RNA gene, partial sequence	54.10%	70.60%	1604	WT ExerA
BC05 Read27	NR_144606.1	Bacteroides caecimuris strain I48 16S ribosomal RNA, partial sequence	50.30%	73.70%	1604	WT ExerA
BC05 Read2864	NR_144619.1	Turicimonas muris strain YL45 16S ribosomal RNA, partial sequence	58.20%	79.20%	1604	WT ExerA
BC06 Read387	NR_041882.1	Robinsoniella peoriensis strain PPC31 16S ribosomal RNA gene, complete sequence	53.10%	72.90%	1604	WT ExerB
BC06 Read1680	NR_041882.1	Robinsoniella peoriensis strain PPC31 16S ribosomal RNA gene, complete sequence	54.10%	73.10%	1604	WT ExerB
BC06 Read219	NR_102852.1	[Clostridium] saccharolyticum strain WM1 16S ribosomal RNA gene, complete sequence	55.30%	77.20%	1604	WT ExerB
BC06 Read514	NR_102852.1	[Clostridium] saccharolyticum strain WM1 16S ribosomal RNA gene, complete sequence	55.20%	76.60%	1604	WT ExerB
BC06 Read849	NR_104800.1	[Eubacterium] fissicatena strain DSM 3598 16S ribosomal RNA gene, partial sequence	56.70%	78.60%	1604	WT ExerB
BC06 Read2308	NR_117563.1	[Eubacterium] fissicatena 16S ribosomal RNA gene, partial sequence	57.20%	78.50%	1604	WT ExerB
BC07 Read846	NR_144619.1	Turicimonas muris strain YL45 16S ribosomal RNA, partial sequence	56.20%	75.90%	1604	WT ExerC
WT BC05_read311	NR_117126.1	[Clostridium] oroticum strain DSM 1287 16S ribosomal RNA gene, partial sequence	56.60%	78.10%	1604	WT SedA
WT BC05_read1044	NR_121708.1	Spiroplasma apis strain B31 16S ribosomal RNA gene, complete sequence	52.10%	68.30%	1604	WT SedA
WT BC06_read1083	NR_041882.1	Robinsoniella peoriensis strain PPC31 16S ribosomal RNA gene, complete sequence	55.10%	75.90%	1604	WT SedB
WT BC06_read1798	NR_041882.1	Robinsoniella peoriensis strain PPC31 16S ribosomal RNA gene, complete sequence	52.50%	70.90%	1604	WT SedB
WT BC06_read3142	NR_041882.1	Robinsoniella peoriensis strain PPC31 16S ribosomal RNA gene, complete sequence	51.90%	69.70%	1604	WT SedB
WT BC06_read3155	NR_041882.1	Robinsoniella peoriensis strain PPC31 16S ribosomal RNA gene, complete sequence	55.60%	76.00%	1604	WT SedB
WT BC06_read3180	NR_041882.1	Robinsoniella peoriensis strain PPC31 16S ribosomal RNA gene, complete sequence	55.70%	75.80%	1604	WT SedB
WT BC06_read1279	NR_074613.1	[Eubacterium] eligens strain ATCC 27750 16S ribosomal RNA gene, complete sequence	52.80%	72.40%	1604	WT SedB
WT BC06_read1115	NR_074652.1	Lachnoclostridium phytofermentans strain ISDg 16S ribosomal RNA gene, complete sequence	55.60%	77.00%	1604	WT SedB
WT BC06_read1832	NR_074793.1	Oscillibacter valericigenes strain Sjm18-20 16S ribosomal RNA gene, complete sequence	55.10%	75.90%	1604	WT SedB
WT BC06_read2830	NR_074793.1	Oscillibacter valericigenes strain Sjm18-20 16S ribosomal RNA gene, complete sequence	52.70%	71.40%	1604	WT SedB
WT BC06_read1397	NR_074809.1	Roseburia hominis strain A2-183 16S ribosomal RNA gene, complete sequence	54.10%	74.20%	1604	WT SedB
WT BC06_read248	NR_102852.1	[Clostridium] saccharolyticum strain WM1 16S ribosomal RNA gene, complete sequence	54.10%	75.20%	1604	WT SedB
WT BC06_read713	NR_102852.1	[Clostridium] saccharolyticum strain WM1 16S ribosomal RNA gene, complete sequence	55.30%	76.30%	1604	WT SedB
WT BC06_read1360	NR_102852.1	[Clostridium] saccharolyticum strain WM1 16S ribosomal RNA gene, complete sequence	55.40%	75.90%	1604	WT SedB
WT BC06_read753	NR_104735.1	Butyrivibrio crossotus strain DSM 2876 16S ribosomal RNA gene, partial sequence	55.50%	76.90%	1604	WT SedB
WT BC06_read988	NR_104735.1	Butyrivibrio crossotus strain DSM 2876 16S ribosomal RNA gene, partial sequence	56.70%	78.60%	1604	WT SedB
WT BC06_read1621	NR_104737.1	Eubacterium oxidoreducens strain G41 16S ribosomal RNA gene, partial sequence	54.30%	74.30%	1604	WT SedB
BC01 Read1095	NR_025698.1	Spiroplasma chinense strain CCH 16S ribosomal RNA gene, complete sequence	54.70%	72.40%	1604	WT SedC
BC01 Read1149	NR_028816.1	Turicibacter sanguinis strain MOL361 16S ribosomal RNA gene, complete sequence	56.80%	76.80%	1604	WT SedC
BC01 Read01	NR_074793.1	Oscillibacter valericigenes strain Sjm18-20 16S ribosomal RNA gene, complete sequence	47.00%	76.60%	1604	WT SedC
BC01 Read31	NR_104737.1	Eubacterium oxidoreducens strain G41 16S ribosomal RNA gene, partial sequence	54.00%	75.70%	1604	WT SedC
BC01 Read229	NR_117130.1	[Clostridium] oroticum strain DSM 1287 16S ribosomal RNA gene, partial sequence	53.40%	73.00%	1604	WT SedC
BC01 Read566	NR_119035.1	[Clostridium] sphenoides strain DSM 632 16S ribosomal RNA gene, complete sequence	56.00%	76.40%	1604	WT SedC
BC01 Read1737	NR_119262.1	Macrococcus caseolyticus strain ATCC 13548 16S ribosomal RNA gene, complete sequence	57.00%	75.80%	1604	WT SedC
BC02 Read3150	NR_028816.1	Turicibacter sanguinis strain MOL361 16S ribosomal RNA gene, complete sequence	55.50%	72.90%	1604	WT SedD
BC02 Read823	NR_074793.1	Oscillibacter valericigenes strain Sjm18-20 16S ribosomal RNA gene, complete sequence	54.80%	74.80%	1604	WT SedD
BC02 Read856	NR_075051.1	Lactobacillus gasseri strain ATCC 33323 16S ribosomal RNA gene, complete sequence	58.10%	81.40%	1604	WT SedD
BC02 Read2128	NR_075051.1	Lactobacillus gasseri strain ATCC 33323 16S ribosomal RNA gene, complete sequence	63.80%	89.70%	1604	WT SedD
BC02 Read528	NR_117574.1	Lactobacillus johnsonii strain CIP 103620 16S ribosomal RNA gene, partial sequence	57.30%	79.70%	1604	WT SedD
BC02 Read1024	NR_117574.1	Lactobacillus johnsonii strain CIP 103620 16S ribosomal RNA gene, partial sequence	58.70%	81.50%	1604	WT SedD
BC02 Read1448	NR_117574.1	Lactobacillus johnsonii strain CIP 103620 16S ribosomal RNA gene, partial sequence	56.70%	78.60%	1604	WT SedD
BC02 Read2282	NR_117574.1	Lactobacillus johnsonii strain CIP 103620 16S ribosomal RNA gene, partial sequence	59.50%	81.80%	1604	WT SedD
BC02 Read2395	NR_117574.1	Lactobacillus johnsonii strain CIP 103620 16S ribosomal RNA gene, partial sequence	63.90%	89.30%	1604	WT SedD
BC02 Read2938	NR_117574.1	Lactobacillus johnsonii strain CIP 103620 16S ribosomal RNA gene, partial sequence	58.10%	79.20%	1604	WT SedD
BC02 Read2958	NR_117574.1	Lactobacillus johnsonii strain CIP 103620 16S ribosomal RNA gene, partial sequence	55.50%	73.90%	1604	WT SedD
BC02 Read3246	NR_117574.1	Lactobacillus johnsonii strain CIP 103620 16S ribosomal RNA gene, partial sequence	60.30%	82.40%	1604	WT SedD
BC02 Read3944	NR_121761.1	Bacillus toyonensis strain BCT-7112 16S ribosomal RNA gene, complete sequence	57.60%	75.50%	1604	WT SedD
BC02 Read1575	NR_125548.1	Lactobacillus hominis strain CRBIP 24.179 16S ribosomal RNA gene, partial sequence	59.50%	82.30%	1604	WT SedD
BC02 Read2900	NR_125548.1	Lactobacillus hominis strain CRBIP 24.179 16S ribosomal RNA gene, partial sequence	58.30%	79.40%	1604	WT SedD
BC03 Read289	NR_041882.1	Robinsoniella peoriensis strain PPC31 16S ribosomal RNA gene, complete sequence	54.40%	74.60%	1604	WT SedE
BC03 Read1424	NR_117129.1	[Clostridium] oroticum strain DSM 1287 16S ribosomal RNA gene, partial sequence	54.50%	73.30%	1604	WT SedE
BC03 Read1671	NR_117574.1	Lactobacillus johnsonii strain CIP 103620 16S ribosomal RNA gene, partial sequence	59.30%	81.60%	1604	WT SedE
BC04 Read74	NR_074793.1	Oscillibacter valericigenes strain Sjm18-20 16S ribosomal RNA gene, complete sequence	53.70%	73.80%	1604	WT SedF
BC04 Read246	NR_074793.1	Oscillibacter valericigenes strain Sjm18-20 16S ribosomal RNA gene, complete sequence	55.60%	77.40%	1604	WT SedF
BC04 Read514	NR_074793.1	Oscillibacter valericigenes strain Sjm18-20 16S ribosomal RNA gene, complete sequence	58.20%	80.70%	1604	WT SedF
BC04 Read2071	NR_075051.1	Lactobacillus gasseri strain ATCC 33323 16S ribosomal RNA gene, complete sequence	61.40%	85.80%	1604	WT SedF
BC04 Read397	NR_102852.1	[Clostridium] saccharolyticum strain WM1 16S ribosomal RNA gene, complete sequence	54.50%	74.60%	1604	WT SedF
BC04 Read1078	NR_119035.1	[Clostridium] sphenoides strain DSM 632 16S ribosomal RNA gene, complete sequence	56.00%	76.10%	1604	WT SedF
BC08 Read1597	NR_121702.1	Spiroplasma diminutum strain CUAS-1 16S ribosomal RNA gene, complete sequence	56.00%	73.40%	1604	WT ExerD
BC08 Read308	NR_144619.1	Turicimonas muris strain YL45 16S ribosomal RNA, partial sequence	56.10%	78.10%	1604	WT ExerD
BC09 Read25	NG_042883.1	Helicobacter typhlonius strain MIT 97-6810 16S ribosomal RNA gene, partial sequence	59.20%	85.50%	1603	AC5 ExerA
AC5KO BC02_read719	NR_074634.1	Eubacterium rectale strain ATCC 33656 16S ribosomal RNA gene, complete sequence	54.00%	73.20%	1603	AC5 SadB
AC5KO BC03_read318	NR_102944.1	Alistipes finegoldii strain DSM 17242 16S ribosomal RNA gene, complete sequence	57.00%	78.70%	1603	AC5 SedC
AC5KO_BC04_read932	NR_041882.1	Robinsoniella peoriensis strain PPC31 16S ribosomal RNA gene, complete sequence	53.50%	72.90%	1603	AC5 SedD
AC5KO_BC04_read2490	NR_041882.1	Robinsoniella peoriensis strain PPC31 16S ribosomal RNA gene, complete sequence	56.60%	78.20%	1603	AC5 SedD
AC5KO_BC04_read3176	NR_041882.1	Robinsoniella peoriensis strain PPC31 16S ribosomal RNA gene, complete sequence	52.80%	70.80%	1603	AC5 SedD
AC5KO_BC04_read77	NR_041882.1	Robinsoniella peoriensis strain PPC31 16S ribosomal RNA gene, complete sequence	55.10%	79.20%	1603	AC5 SedD
AC5KO_BC04_read3871	NR_074535.1	Odoribacter splanchnicus strain DSM 220712 16S ribosomal RNA gene, complete sequence	59.60%	81.90%	1603	AC5 SedD
AC5KO_BC04_read6125	NR_074535.1	Odoribacter splanchnicus strain DSM 220712 16S ribosomal RNA gene, complete sequence	57.60%	78.30%	1603	AC5 SedD
AC5KO_BC04_read7459	NR_074809.1	Roseburia hominis strain A2-183 16S ribosomal RNA gene, complete sequence	55.50%	74.10%	1603	AC5 SedD
AC5KO_BC04_read3142	NR_102481.1	Prevotella dentalis strain DSM 3688 16S ribosomal RNA gene, complete sequence	56.50%	77.00%	1603	AC5 SedD
AC5KO_BC04_read779	NR_102852.1	[Clostridium] saccharolyticum strain WM1 16S ribosomal RNA gene, complete sequence	53.90%	74.00%	1603	AC5 SedD
AC5KO_BC04_read1262	NR_102852.1	[Clostridium] saccharolyticum strain WM1 16S ribosomal RNA gene, complete sequence	53.60%	73.10%	1603	AC5 SedD
AC5KO_BC04_read2437	NR_102852.1	[Clostridium] saccharolyticum strain WM1 16S ribosomal RNA gene, complete sequence	53.70%	72.90%	1603	AC5 SedD
AC5KO_BC04_read3337	NR_102852.1	[Clostridium] saccharolyticum strain WM1 16S ribosomal RNA gene, complete sequence	55.40%	75.50%	1603	AC5 SedD
AC5KO_BC04_read9371	NR_102944.1	Alistipes finegoldii strain DSM 17242 16S ribosomal RNA gene, complete sequence	58.70%	79.00%	1603	AC5 SedD
BC05 Read2307	NR_144619.1	Turicimonas muris strain YL45 16S ribosomal RNA, partial sequence	57.50%	77.90%	1603	WT ExerA
BC06 Read436	NR_024993.1	[Clostridium] fimetarium strain Z-2189 16S ribosomal RNA gene, partial sequence	54.40%	74.70%	1603	WT ExerB
BC06 Read604	NR_041882.1	Robinsoniella peoriensis strain PPC31 16S ribosomal RNA gene, complete sequence	54.60%	75.20%	1603	WT ExerB
BC06 Read1560	NR_119035.1	[Clostridium] sphenoides strain DSM 632 16S ribosomal RNA gene, complete sequence	55.70%	76.20%	1603	WT ExerB
BC07 Read110	NR_119035.1	[Clostridium] sphenoides strain DSM 632 16S ribosomal RNA gene, complete sequence	54.20%	74.00%	1603	WT ExerC
WT BC05_read1345	NR_025701.1	Spiroplasma culicicola strain AES-1 16S ribosomal RNA gene, complete sequence	55.80%	74.20%	1603	WT SedA
WT BC05_read344	NR_074793.1	Oscillibacter valericigenes strain Sjm18-20 16S ribosomal RNA gene, complete sequence	58.80%	81.50%	1603	WT SedA
WT BC06_read1286	NR_041882.1	Robinsoniella peoriensis strain PPC31 16S ribosomal RNA gene, complete sequence	52.90%	71.80%	1603	WT SedB
WT BC06_read3683	NR_041882.1	Robinsoniella peoriensis strain PPC31 16S ribosomal RNA gene, complete sequence	53.80%	73.30%	1603	WT SedB
WT BC06_read387	NR_074793.1	Oscillibacter valericigenes strain Sjm18-20 16S ribosomal RNA gene, complete sequence	57.90%	81.60%	1603	WT SedB
WT BC06_read2045	NR_074793.1	Oscillibacter valericigenes strain Sjm18-20 16S ribosomal RNA gene, complete sequence	55.70%	76.60%	1603	WT SedB
WT BC06_read6300	NR_074793.1	Oscillibacter valericigenes strain Sjm18-20 16S ribosomal RNA gene, complete sequence	56.60%	77.20%	1603	WT SedB
WT BC06_read674	NR_074809.1	Roseburia hominis strain A2-183 16S ribosomal RNA gene, complete sequence	55.70%	77.20%	1603	WT SedB
WT BC06_read2497	NR_102852.1	[Clostridium] saccharolyticum strain WM1 16S ribosomal RNA gene, complete sequence	57.10%	78.00%	1603	WT SedB
WT BC06_read2848	NR_102852.1	[Clostridium] saccharolyticum strain WM1 16S ribosomal RNA gene, complete sequence	55.00%	74.90%	1603	WT SedB
WT BC06_read3976	NR_102852.1	[Clostridium] saccharolyticum strain WM1 16S ribosomal RNA gene, complete sequence	55.20%	75.20%	1603	WT SedB
WT BC06_read5584	NR_104803.1	[Eubacterium] contortum strain DSM 3982 16S ribosomal RNA gene, partial sequence	56.70%	76.90%	1603	WT SedB
WT BC06_read1005	NR_117131.1	[Clostridium] oroticum strain DSM 1287 16S ribosomal RNA gene, partial sequence	55.60%	76.60%	1603	WT SedB
BC01 Read1807	NR_075051.1	Lactobacillus gasseri strain ATCC 33323 16S ribosomal RNA gene, complete sequence	57.00%	75.20%	1603	WT SedC
BC01 Read175	NR_102852.1	[Clostridium] saccharolyticum strain WM1 16S ribosomal RNA gene, complete sequence	54.10%	74.20%	1603	WT SedC
BC02 Read268	NR_028785.1	[Clostridium] scindens strain ATCC 35704 16S ribosomal RNA gene, complete sequence	53.10%	72.10%	1603	WT SedD
BC02 Read413	NR_041882.1	Robinsoniella peoriensis strain PPC31 16S ribosomal RNA gene, complete sequence	54.60%	74.20%	1603	WT SedD
BC02 Read1506	NR_075051.1	Lactobacillus gasseri strain ATCC 33323 16S ribosomal RNA gene, complete sequence	56.40%	77.80%	1603	WT SedD
BC02 Read2730	NR_075051.1	Lactobacillus gasseri strain ATCC 33323 16S ribosomal RNA gene, complete sequence	57.10%	77.30%	1603	WT SedD
BC02 Read2844	NR_075051.1	Lactobacillus gasseri strain ATCC 33323 16S ribosomal RNA gene, complete sequence	58.80%	80.30%	1603	WT SedD
BC02 Read105	NR_117141.1	[Eubacterium] fissicatena strain DSM 3598 16S ribosomal RNA gene, partial sequence	55.50%	77.20%	1603	WT SedD
BC02 Read79	NR_117147.1	[Eubacterium] contortum strain DSM 3982 16S ribosomal RNA gene, partial sequence	53.20%	73.60%	1603	WT SedD
BC02 Read500	NR_117147.1	[Eubacterium] contortum strain DSM 3982 16S ribosomal RNA gene, partial sequence	57.00%	78.80%	1603	WT SedD
BC02 Read1545	NR_117574.1	Lactobacillus johnsonii strain CIP 103620 16S ribosomal RNA gene, partial sequence	55.70%	75.40%	1603	WT SedD
BC02 Read2744	NR_117574.1	Lactobacillus johnsonii strain CIP 103620 16S ribosomal RNA gene, partial sequence	59.90%	81.80%	1603	WT SedD
BC02 Read1595	NR_125548.1	Lactobacillus hominis strain CRBIP 24.179 16S ribosomal RNA gene, partial sequence	62.30%	87.10%	1603	WT SedD
BC02 Read3066	NR_125548.1	Lactobacillus hominis strain CRBIP 24.179 16S ribosomal RNA gene, partial sequence	62.60%	86.70%	1603	WT SedD
BC03 Read1620	NR_028816.1	Turicibacter sanguinis strain MOL361 16S ribosomal RNA gene, complete sequence	54.50%	73.40%	1603	WT SedE
BC03 Read2125	NR_075051.1	Lactobacillus gasseri strain ATCC 33323 16S ribosomal RNA gene, complete sequence	59.20%	81.40%	1603	WT SedE
BC03 Read2042	NR_125548.1	Lactobacillus hominis strain CRBIP 24.179 16S ribosomal RNA gene, partial sequence	61.50%	85.40%	1603	WT SedE
BC04 Read2476	NR_028816.1	Turicibacter sanguinis strain MOL361 16S ribosomal RNA gene, complete sequence	56.00%	74.50%	1603	WT SedF
BC04 Read70	NR_074793.1	Oscillibacter valericigenes strain Sjm18-20 16S ribosomal RNA gene, complete sequence	55.90%	78.40%	1603	WT SedF
BC04 Read89	NR_074793.1	Oscillibacter valericigenes strain Sjm18-20 16S ribosomal RNA gene, complete sequence	55.10%	76.50%	1603	WT SedF
BC04 Read265	NR_074793.1	Oscillibacter valericigenes strain Sjm18-20 16S ribosomal RNA gene, complete sequence	56.30%	78.00%	1603	WT SedF
BC04 Read1954	NR_074793.1	Oscillibacter valericigenes strain Sjm18-20 16S ribosomal RNA gene, complete sequence	54.80%	72.80%	1603	WT SedF
BC04 Read2058	NR_102852.1	[Clostridium] saccharolyticum strain WM1 16S ribosomal RNA gene, complete sequence	52.00%	68.80%	1603	WT SedF
BC04 Read1326	NR_117563.1	[Eubacterium] fissicatena 16S ribosomal RNA gene, partial sequence	54.00%	72.80%	1603	WT SedF
BC09 Read103	NR_115010.1	Caldimonas hydrothermale strain HAN-85 16S ribosomal RNA, partial sequence	55.40%	75.50%	1602	AC5 ExerA
BC10 Read908	NR_117517.1	Glaciimonas immobilis strain Cr9-30 16S ribosomal RNA gene, partial sequence	55.30%	73.10%	1602	AC5 ExerB
AC5KO BC02_read621	NR_102481.1	Prevotella dentalis strain DSM 3688 16S ribosomal RNA gene, complete sequence	56.40%	77.70%	1602	AC5 SadB
AC5KO BC01_read169	NG_042883.1	Helicobacter typhlonius strain MIT 97-6810 16S ribosomal RNA gene, partial sequence	52.90%	74.00%	1602	AC5 SedA
AC5KO_BC04_read244	NR_041882.1	Robinsoniella peoriensis strain PPC31 16S ribosomal RNA gene, complete sequence	55.60%	78.00%	1602	AC5 SedD
AC5KO_BC04_read300	NR_041882.1	Robinsoniella peoriensis strain PPC31 16S ribosomal RNA gene, complete sequence	54.20%	75.80%	1602	AC5 SedD
AC5KO_BC04_read5960	NR_074613.1	[Eubacterium] eligens strain ATCC 27750 16S ribosomal RNA gene, complete sequence	55.10%	73.80%	1602	AC5 SedD
AC5KO_BC04_read1816	NR_104735.1	Butyrivibrio crossotus strain DSM 2876 16S ribosomal RNA gene, partial sequence	56.30%	77.50%	1602	AC5 SedD
AC5KO_BC04_read1769	NR_117126.1	[Clostridium] oroticum strain DSM 1287 16S ribosomal RNA gene, partial sequence	54.30%	74.30%	1602	AC5 SedD
BC06 Read151	NG_042883.1	Helicobacter typhlonius strain MIT 97-6810 16S ribosomal RNA gene, partial sequence	57.90%	83.10%	1602	WT ExerB
BC06 Read859	NR_041882.1	Robinsoniella peoriensis strain PPC31 16S ribosomal RNA gene, complete sequence	55.20%	76.30%	1602	WT ExerB
BC06 Read1548	NR_041882.1	Robinsoniella peoriensis strain PPC31 16S ribosomal RNA gene, complete sequence	56.40%	77.80%	1602	WT ExerB
BC06 Read1084	NR_104737.1	Eubacterium oxidoreducens strain G41 16S ribosomal RNA gene, partial sequence	54.60%	75.00%	1602	WT ExerB
BC06 Read3510	NR_144619.1	Turicimonas muris strain YL45 16S ribosomal RNA, partial sequence	59.10%	81.30%	1602	WT ExerB
BC07 Read210	NR_074793.1	Oscillibacter valericigenes strain Sjm18-20 16S ribosomal RNA gene, complete sequence	56.20%	77.60%	1602	WT ExerC
WT BC05_read899	NR_041882.1	Robinsoniella peoriensis strain PPC31 16S ribosomal RNA gene, complete sequence	52.80%	70.70%	1602	WT SedA
WT BC05_read1859	NR_074809.1	Roseburia hominis strain A2-183 16S ribosomal RNA gene, complete sequence	55.30%	74.00%	1602	WT SedA
WT BC05_read182	NR_104735.1	Butyrivibrio crossotus strain DSM 2876 16S ribosomal RNA gene, partial sequence	53.70%	72.40%	1602	WT SedA
WT BC05_read3546	NR_121794.1	Spiroplasma mirum ATCC 29335 16S ribosomal RNA, complete sequence	55.70%	72.90%	1602	WT SedA
WT BC06_read192	NR_041882.1	Robinsoniella peoriensis strain PPC31 16S ribosomal RNA gene, complete sequence	56.80%	79.80%	1602	WT SedB
WT BC06_read1999	NR_041882.1	Robinsoniella peoriensis strain PPC31 16S ribosomal RNA gene, complete sequence	55.40%	75.70%	1602	WT SedB
WT BC06_read3190	NR_041882.1	Robinsoniella peoriensis strain PPC31 16S ribosomal RNA gene, complete sequence	54.50%	74.00%	1602	WT SedB
WT BC06_read5160	NR_041882.1	Robinsoniella peoriensis strain PPC31 16S ribosomal RNA gene, complete sequence	53.30%	71.30%	1602	WT SedB
WT BC06_read2135	NR_074793.1	Oscillibacter valericigenes strain Sjm18-20 16S ribosomal RNA gene, complete sequence	55.80%	76.70%	1602	WT SedB
WT BC06_read3848	NR_102852.1	[Clostridium] saccharolyticum strain WM1 16S ribosomal RNA gene, complete sequence	54.20%	73.20%	1602	WT SedB
BC01 Read1255	NR_028816.1	Turicibacter sanguinis strain MOL361 16S ribosomal RNA gene, complete sequence	55.20%	73.40%	1602	WT SedC
BC01 Read129	NR_042828.1	Ethanoligenens harbinense strain YUAN-3 16S ribosomal RNA gene, complete sequence	54.10%	73.50%	1602	WT SedC
BC01 Read1210	NR_075051.1	Lactobacillus gasseri strain ATCC 33323 16S ribosomal RNA gene, complete sequence	63.40%	89.00%	1602	WT SedC
BC01 Read133	NR_117126.1	[Clostridium] oroticum strain DSM 1287 16S ribosomal RNA gene, partial sequence	55.70%	77.00%	1602	WT SedC
BC01 Read152	NR_117147.1	[Eubacterium] contortum strain DSM 3982 16S ribosomal RNA gene, partial sequence	56.10%	78.20%	1602	WT SedC
BC01 Read579	NR_117574.1	Lactobacillus johnsonii strain CIP 103620 16S ribosomal RNA gene, partial sequence	54.90%	75.20%	1602	WT SedC
BC01 Read700	NR_117574.1	Lactobacillus johnsonii strain CIP 103620 16S ribosomal RNA gene, partial sequence	56.30%	77.70%	1602	WT SedC
BC02 Read3007	NR_041920.1	Lactobacillus gasseri strain ATCC 33323 16S ribosomal RNA gene, complete sequence	60.70%	84.00%	1602	WT SedD
BC02 Read90	NR_117129.1	[Clostridium] oroticum strain DSM 1287 16S ribosomal RNA gene, partial sequence	54.40%	75.80%	1602	WT SedD
BC02 Read1400	NR_117574.1	Lactobacillus johnsonii strain CIP 103620 16S ribosomal RNA gene, partial sequence	61.90%	87.30%	1602	WT SedD
BC02 Read1941	NR_117574.1	Lactobacillus johnsonii strain CIP 103620 16S ribosomal RNA gene, partial sequence	59.90%	83.10%	1602	WT SedD
BC02 Read626	NR_125548.1	Lactobacillus hominis strain CRBIP 24.179 16S ribosomal RNA gene, partial sequence	61.30%	87.10%	1602	WT SedD
BC03 Read1066	NR_041882.1	Robinsoniella peoriensis strain PPC31 16S ribosomal RNA gene, complete sequence	53.60%	72.40%	1602	WT SedE
BC03 Read1185	NR_041882.1	Robinsoniella peoriensis strain PPC31 16S ribosomal RNA gene, complete sequence	56.30%	76.70%	1602	WT SedE
BC03 Read1251	NR_075051.1	Lactobacillus gasseri strain ATCC 33323 16S ribosomal RNA gene, complete sequence	54.10%	73.20%	1602	WT SedE
BC03 Read640	NR_102884.1	Ruminococcus champanellensis strain 18P13 16S ribosomal RNA gene, complete sequence	52.00%	69.20%	1602	WT SedE
BC03 Read897	NR_104803.1	[Eubacterium] contortum strain DSM 3982 16S ribosomal RNA gene, partial sequence	54.80%	74.30%	1602	WT SedE
BC04 Read2134	NR_028816.1	Turicibacter sanguinis strain MOL361 16S ribosomal RNA gene, complete sequence	56.10%	74.20%	1602	WT SedF
BC04 Read2989	NR_028816.1	Turicibacter sanguinis strain MOL361 16S ribosomal RNA gene, complete sequence	58.90%	78.80%	1602	WT SedF
BC04 Read3370	NR_028816.1	Turicibacter sanguinis strain MOL361 16S ribosomal RNA gene, complete sequence	56.90%	74.90%	1602	WT SedF
BC04 Read361	NR_074793.1	Oscillibacter valericigenes strain Sjm18-20 16S ribosomal RNA gene, complete sequence	56.80%	79.00%	1602	WT SedF
BC04 Read628	NR_074793.1	Oscillibacter valericigenes strain Sjm18-20 16S ribosomal RNA gene, complete sequence	55.10%	75.30%	1602	WT SedF
BC04 Read464	NR_074809.1	Roseburia hominis strain A2-183 16S ribosomal RNA gene, complete sequence	54.10%	73.90%	1602	WT SedF
BC04 Read157	NR_117147.1	[Eubacterium] contortum strain DSM 3982 16S ribosomal RNA gene, partial sequence	54.20%	74.40%	1602	WT SedF
BC09 Read301	NR_074762.1	Ureaplasma parvum serovar 3 strain ATCC 27815 16S ribosomal RNA gene, complete sequence	57.40%	77.90%	1601	AC5 ExerA
BC10 Read895	NR_116495.1	Delftia lacustris strain 332 16S ribosomal RNA gene, partial sequence	56.30%	75.20%	1601	AC5 ExerB
BC11 Read987	NR_121737.1	Spiroplasma culicicola strain AES-1 16S ribosomal RNA gene, complete sequence	54.90%	73.00%	1601	AC5 ExerC
AC5KO BC02_read1767	NR_044403.1	Paenibacillus castaneae strain Ch-32 16S ribosomal RNA gene, complete sequence	57.50%	79.60%	1601	AC5 SadB
AC5KO BC02_read1588	NR_102481.1	Prevotella dentalis strain DSM 3688 16S ribosomal RNA gene, complete sequence	54.80%	74.30%	1601	AC5 SadB
AC5KO BC02_read5065	NR_117128.1	[Clostridium] oroticum strain DSM 1287 16S ribosomal RNA gene, partial sequence	57.00%	76.00%	1601	AC5 SadB
AC5KO BC02_read1050	NR_117141.1	[Eubacterium] fissicatena strain DSM 3598 16S ribosomal RNA gene, partial sequence	56.10%	76.50%	1601	AC5 SadB
AC5KO BC01_read193	NG_042883.1	Helicobacter typhlonius strain MIT 97-6810 16S ribosomal RNA gene, partial sequence	54.90%	77.90%	1601	AC5 SedA
AC5KO BC01_read142	NR_041882.1	Robinsoniella peoriensis strain PPC31 16S ribosomal RNA gene, complete sequence	53.80%	74.70%	1601	AC5 SedA
AC5KO BC01_read282	NR_041882.1	Robinsoniella peoriensis strain PPC31 16S ribosomal RNA gene, complete sequence	53.20%	72.90%	1601	AC5 SedA
AC5KO BC01_read567	NR_074809.1	Roseburia hominis strain A2-183 16S ribosomal RNA gene, complete sequence	54.90%	75.00%	1601	AC5 SedA
AC5KO BC03_read148	NG_042883.1	Helicobacter typhlonius strain MIT 97-6810 16S ribosomal RNA gene, partial sequence	55.80%	79.20%	1601	AC5 SedC
AC5KO BC03_read74	NR_102852.1	[Clostridium] saccharolyticum strain WM1 16S ribosomal RNA gene, complete sequence	52.90%	73.30%	1601	AC5 SedC
AC5KO_BC04_read800	NR_041882.1	Robinsoniella peoriensis strain PPC31 16S ribosomal RNA gene, complete sequence	55.50%	77.10%	1601	AC5 SedD
AC5KO_BC04_read4577	NR_041882.1	Robinsoniella peoriensis strain PPC31 16S ribosomal RNA gene, complete sequence	53.90%	72.30%	1601	AC5 SedD
AC5KO_BC04_read258	NR_041882.1	Robinsoniella peoriensis strain PPC31 16S ribosomal RNA gene, complete sequence	54.80%	76.80%	1601	AC5 SedD
AC5KO_BC04_read589	NR_041882.1	Robinsoniella peoriensis strain PPC31 16S ribosomal RNA gene, complete sequence	54.60%	75.60%	1601	AC5 SedD
AC5KO_BC04_read295	NR_074613.1	[Eubacterium] eligens strain ATCC 27750 16S ribosomal RNA gene, complete sequence	55.60%	78.00%	1601	AC5 SedD
AC5KO_BC04_read1702	NR_102852.1	[Clostridium] saccharolyticum strain WM1 16S ribosomal RNA gene, complete sequence	56.60%	78.00%	1601	AC5 SedD
AC5KO_BC04_read414	NR_102852.1	[Clostridium] saccharolyticum strain WM1 16S ribosomal RNA gene, complete sequence	53.10%	73.50%	1601	AC5 SedD
AC5KO_BC04_read482	NR_102852.1	[Clostridium] saccharolyticum strain WM1 16S ribosomal RNA gene, complete sequence	57.00%	79.80%	1601	AC5 SedD
AC5KO_BC04_read543	NR_102852.1	[Clostridium] saccharolyticum strain WM1 16S ribosomal RNA gene, complete sequence	55.30%	76.80%	1601	AC5 SedD
AC5KO_BC04_read627	NR_102852.1	[Clostridium] saccharolyticum strain WM1 16S ribosomal RNA gene, complete sequence	57.80%	81.30%	1601	AC5 SedD
AC5KO_BC04_read653	NR_104735.1	Butyrivibrio crossotus strain DSM 2876 16S ribosomal RNA gene, partial sequence	52.40%	71.80%	1601	AC5 SedD
BC05 Read1090	NR_121686.1	[Bacteroides] pectinophilus strain N3 16S ribosomal RNA gene, complete sequence	55.80%	75.80%	1601	WT ExerA
BC05 Read683	NR_125635.1	Basilea psittacipulmonis strain DSM 24701 16S ribosomal RNA gene, partial sequence	56.40%	77.80%	1601	WT ExerA
BC05 Read1124	NR_144619.1	Turicimonas muris strain YL45 16S ribosomal RNA, partial sequence	55.50%	76.40%	1601	WT ExerA
BC05 Read1924	NR_144619.1	Turicimonas muris strain YL45 16S ribosomal RNA, partial sequence	59.90%	82.90%	1601	WT ExerA
BC06 Read959	NR_117126.1	[Clostridium] oroticum strain DSM 1287 16S ribosomal RNA gene, partial sequence	54.10%	73.80%	1601	WT ExerB
BC06 Read3031	NR_117147.1	[Eubacterium] contortum strain DSM 3982 16S ribosomal RNA gene, partial sequence	56.80%	77.40%	1601	WT ExerB
BC06 Read4441	NR_117147.1	[Eubacterium] contortum strain DSM 3982 16S ribosomal RNA gene, partial sequence	56.90%	75.30%	1601	WT ExerB
BC07 Read694	NR_025705.1	Spiroplasma insolitum strain M55 16S ribosomal RNA gene, complete sequence	53.40%	70.50%	1601	WT ExerC
BC07 Read51	NR_074793.1	Oscillibacter valericigenes strain Sjm18-20 16S ribosomal RNA gene, complete sequence	58.10%	82.10%	1601	WT ExerC
BC07 Read225	NR_144619.1	Turicimonas muris strain YL45 16S ribosomal RNA, partial sequence	60.40%	84.90%	1601	WT ExerC
BC07 Read863	NR_144619.1	Turicimonas muris strain YL45 16S ribosomal RNA, partial sequence	58.10%	79.00%	1601	WT ExerC
WT BC05_read358	NR_074793.1	Oscillibacter valericigenes strain Sjm18-20 16S ribosomal RNA gene, complete sequence	60.50%	84.70%	1601	WT SedA
WT BC05_read1020	NR_074793.1	Oscillibacter valericigenes strain Sjm18-20 16S ribosomal RNA gene, complete sequence	57.60%	79.30%	1601	WT SedA
WT BC05_read68	NR_102852.1	[Clostridium] saccharolyticum strain WM1 16S ribosomal RNA gene, complete sequence	56.70%	79.40%	1601	WT SedA
WT BC06_read335	NR_029248.1	Tyzzerella nexilis strain DSM 1787 16S ribosomal RNA gene, complete sequence	54.80%	76.20%	1601	WT SedB
WT BC06_read7686	NR_036849.1	Spiroplasma citri strain R8A2HP 16S ribosomal RNA gene, complete sequence	53.90%	71.30%	1601	WT SedB
WT BC06_read3793	NR_041882.1	Robinsoniella peoriensis strain PPC31 16S ribosomal RNA gene, complete sequence	53.70%	72.30%	1601	WT SedB
WT BC06_read7444	NR_043178.1	Spiroplasma phoeniceum strain P40 16S ribosomal RNA gene, complete sequence	53.60%	70.00%	1601	WT SedB
WT BC06_read1419	NR_074652.1	Lachnoclostridium phytofermentans strain ISDg 16S ribosomal RNA gene, complete sequence	53.40%	72.50%	1601	WT SedB
WT BC06_read2020	NR_074793.1	Oscillibacter valericigenes strain Sjm18-20 16S ribosomal RNA gene, complete sequence	54.20%	74.10%	1601	WT SedB
WT BC06_read2718	NR_074809.1	Roseburia hominis strain A2-183 16S ribosomal RNA gene, complete sequence	54.60%	74.50%	1601	WT SedB
WT BC06_read1847	NR_102852.1	[Clostridium] saccharolyticum strain WM1 16S ribosomal RNA gene, complete sequence	54.30%	74.20%	1601	WT SedB
WT BC06_read9086	NR_102852.1	[Clostridium] saccharolyticum strain WM1 16S ribosomal RNA gene, complete sequence	58.10%	76.10%	1601	WT SedB
WT BC06_read1394	NR_104737.1	Eubacterium oxidoreducens strain G41 16S ribosomal RNA gene, partial sequence	52.90%	71.80%	1601	WT SedB
WT BC06_read4103	NR_117138.2	Anaerostipes hadrus strain DSM 3319 16S ribosomal RNA, partial sequence	52.50%	70.10%	1601	WT SedB
WT BC06_read7878	NR_121761.1	Bacillus toyonensis strain BCT-7112 16S ribosomal RNA gene, complete sequence	56.40%	75.00%	1601	WT SedB
BC01 Read1036	NR_117574.1	Lactobacillus johnsonii strain CIP 103620 16S ribosomal RNA gene, partial sequence	60.30%	83.40%	1601	WT SedC
BC01 Read167	NR_119035.1	[Clostridium] sphenoides strain DSM 632 16S ribosomal RNA gene, complete sequence	56.20%	77.50%	1601	WT SedC
BC01 Read1310	NR_125548.1	Lactobacillus hominis strain CRBIP 24.179 16S ribosomal RNA gene, partial sequence	63.70%	89.10%	1601	WT SedC
BC02 Read1970	NR_028835.1	Atopostipes suicloacalis strain PPC79 16S ribosomal RNA gene, complete sequence	60.20%	82.80%	1601	WT SedD
BC02 Read3169	NR_044507.1	Lactobacillus taiwanensis strain BCRC 17755 16S ribosomal RNA gene, partial sequence	59.80%	81.30%	1601	WT SedD
BC02 Read518	NR_074793.1	Oscillibacter valericigenes strain Sjm18-20 16S ribosomal RNA gene, complete sequence	54.10%	74.40%	1601	WT SedD
BC02 Read1730	NR_074793.1	Oscillibacter valericigenes strain Sjm18-20 16S ribosomal RNA gene, complete sequence	56.40%	76.80%	1601	WT SedD
BC02 Read880	NR_117574.1	Lactobacillus johnsonii strain CIP 103620 16S ribosomal RNA gene, partial sequence	61.60%	87.30%	1601	WT SedD
BC02 Read2205	NR_117574.1	Lactobacillus johnsonii strain CIP 103620 16S ribosomal RNA gene, partial sequence	58.00%	79.30%	1601	WT SedD
BC02 Read477	NR_122056.1	Desulfitobacterium hafniense strain DCB-2 16S ribosomal RNA gene, complete sequence	55.30%	76.00%	1601	WT SedD
BC03 Read2519	NR_028816.1	Turicibacter sanguinis strain MOL361 16S ribosomal RNA gene, complete sequence	55.80%	72.40%	1601	WT SedE
BC03 Read88	NR_074793.1	Oscillibacter valericigenes strain Sjm18-20 16S ribosomal RNA gene, complete sequence	57.10%	79.80%	1601	WT SedE
BC03 Read1450	NR_075051.1	Lactobacillus gasseri strain ATCC 33323 16S ribosomal RNA gene, complete sequence	59.40%	82.80%	1601	WT SedE
BC03 Read137	NR_117130.1	[Clostridium] oroticum strain DSM 1287 16S ribosomal RNA gene, partial sequence	56.60%	79.00%	1601	WT SedE
BC03 Read777	NR_117147.1	[Eubacterium] contortum strain DSM 3982 16S ribosomal RNA gene, partial sequence	56.10%	77.10%	1601	WT SedE
BC03 Read1907	NR_117574.1	Lactobacillus johnsonii strain CIP 103620 16S ribosomal RNA gene, partial sequence	57.70%	78.30%	1601	WT SedE
BC03 Read182	NR_119035.1	[Clostridium] sphenoides strain DSM 632 16S ribosomal RNA gene, complete sequence	54.60%	75.60%	1601	WT SedE
BC04 Read2875	NR_028624.1	Bacillus funiculus strain NAF001 16S ribosomal RNA gene, partial sequence	55.40%	72.40%	1601	WT SedF
BC04 Read758	NR_104803.1	[Eubacterium] contortum strain DSM 3982 16S ribosomal RNA gene, partial sequence	54.40%	73.60%	1601	WT SedF
BC04 Read403	NR_117128.1	[Clostridium] oroticum strain DSM 1287 16S ribosomal RNA gene, partial sequence	57.10%	79.00%	1601	WT SedF
BC04 Read86	NR_117147.1	[Eubacterium] contortum strain DSM 3982 16S ribosomal RNA gene, partial sequence	55.80%	77.50%	1601	WT SedF
BC04 Read781	NR_119035.1	[Clostridium] sphenoides strain DSM 632 16S ribosomal RNA gene, complete sequence	55.60%	75.70%	1601	WT SedF
BC10 Read617	NR_041667.1	Parasutterella excrementihominis strain YIT 11859 16S ribosomal RNA gene, partial sequence	54.70%	73.20%	1600	AC5 ExerB
BC10 Read845	NR_042367.1	Lactobacillus apodemi strain ASB1 16S ribosomal RNA gene, complete sequence	58.80%	80.40%	1600	AC5 ExerB
BC10 Read638	NR_144619.1	Turicimonas muris strain YL45 16S ribosomal RNA, partial sequence	58.10%	79.50%	1600	AC5 ExerB
BC11 Read576	NR_029356.1	Flavonifractor plautii strain 265 16S ribosomal RNA gene, partial sequence	53.10%	70.40%	1600	AC5 ExerC
BC11 Read260	NR_117147.1	[Eubacterium] contortum strain DSM 3982 16S ribosomal RNA gene, partial sequence	55.90%	77.30%	1600	AC5 ExerC
AC5KO BC02_read6318	NR_074762.1	Ureaplasma parvum serovar 3 strain ATCC 27815 16S ribosomal RNA gene, complete sequence	58.00%	75.30%	1600	AC5 SadB
AC5KO BC02_read1736	NR_102481.1	Prevotella dentalis strain DSM 3688 16S ribosomal RNA gene, complete sequence	53.80%	72.00%	1600	AC5 SadB
AC5KO BC02_read51	NR_102852.1	[Clostridium] saccharolyticum strain WM1 16S ribosomal RNA gene, complete sequence	56.00%	78.90%	1600	AC5 SadB
AC5KO BC02_read297	NR_102852.1	[Clostridium] saccharolyticum strain WM1 16S ribosomal RNA gene, complete sequence	55.30%	76.50%	1600	AC5 SadB
AC5KO BC02_read750	NR_102852.1	[Clostridium] saccharolyticum strain WM1 16S ribosomal RNA gene, complete sequence	54.00%	74.40%	1600	AC5 SadB
AC5KO BC01_read240	NR_041882.1	Robinsoniella peoriensis strain PPC31 16S ribosomal RNA gene, complete sequence	51.00%	69.30%	1600	AC5 SedA
AC5KO BC01_read1851	NR_102481.1	Prevotella dentalis strain DSM 3688 16S ribosomal RNA gene, complete sequence	54.70%	73.40%	1600	AC5 SedA
AC5KO BC01_read960	NR_121773.1	Barnesiella viscericola 16S ribosomal RNA, complete sequence	52.90%	70.60%	1600	AC5 SedA
AC5KO BC03_read1552	NR_028816.1	Turicibacter sanguinis strain MOL361 16S ribosomal RNA gene, complete sequence	57.60%	76.10%	1600	AC5 SedC
AC5KO BC03_read123	NR_102852.1	[Clostridium] saccharolyticum strain WM1 16S ribosomal RNA gene, complete sequence	54.90%	77.10%	1600	AC5 SedC
AC5KO BC03_read889	NR_117111.1	[Clostridium] termitidis strain DSM 5398 16S ribosomal RNA gene, partial sequence	54.20%	71.90%	1600	AC5 SedC
AC5KO_BC04_read812	NR_041882.1	Robinsoniella peoriensis strain PPC31 16S ribosomal RNA gene, complete sequence	54.60%	75.10%	1600	AC5 SedD
AC5KO_BC04_read1144	NR_041882.1	Robinsoniella peoriensis strain PPC31 16S ribosomal RNA gene, complete sequence	54.90%	76.30%	1600	AC5 SedD
AC5KO_BC04_read323	NR_041882.1	Robinsoniella peoriensis strain PPC31 16S ribosomal RNA gene, complete sequence	52.80%	73.40%	1600	AC5 SedD
AC5KO_BC04_read3743	NR_074809.1	Roseburia hominis strain A2-183 16S ribosomal RNA gene, complete sequence	56.10%	76.50%	1600	AC5 SedD
AC5KO_BC04_read1445	NR_102852.1	[Clostridium] saccharolyticum strain WM1 16S ribosomal RNA gene, complete sequence	54.50%	74.60%	1600	AC5 SedD
AC5KO_BC04_read2287	NR_102852.1	[Clostridium] saccharolyticum strain WM1 16S ribosomal RNA gene, complete sequence	54.90%	74.30%	1600	AC5 SedD
AC5KO_BC04_read2656	NR_104735.1	Butyrivibrio crossotus strain DSM 2876 16S ribosomal RNA gene, partial sequence	53.60%	73.10%	1600	AC5 SedD
AC5KO_BC04_read269	NR_104737.1	Eubacterium oxidoreducens strain G41 16S ribosomal RNA gene, partial sequence	56.30%	79.70%	1600	AC5 SedD
BC05 Read906	NR_074809.1	Roseburia hominis strain A2-183 16S ribosomal RNA gene, complete sequence	56.10%	76.80%	1600	WT ExerA
BC05 Read2391	NR_074809.1	Roseburia hominis strain A2-183 16S ribosomal RNA gene, complete sequence	55.00%	73.80%	1600	WT ExerA
BC05 Read14	NR_104559.2	Enterococcus gallinarum strain LMG 13129 16S ribosomal RNA gene, complete sequence	49.00%	80.20%	1600	WT ExerA
BC05 Read1995	NR_117574.1	Lactobacillus johnsonii strain CIP 103620 16S ribosomal RNA gene, partial sequence	63.40%	89.30%	1600	WT ExerA
BC05 Read2342	NR_144619.1	Turicimonas muris strain YL45 16S ribosomal RNA, partial sequence	59.10%	80.80%	1600	WT ExerA
BC06 Read543	NR_041882.1	Robinsoniella peoriensis strain PPC31 16S ribosomal RNA gene, complete sequence	55.80%	78.00%	1600	WT ExerB
BC06 Read455	NR_074613.1	[Eubacterium] eligens strain ATCC 27750 16S ribosomal RNA gene, complete sequence	55.30%	76.80%	1600	WT ExerB
BC06 Read986	NR_102852.1	[Clostridium] saccharolyticum strain WM1 16S ribosomal RNA gene, complete sequence	54.30%	73.90%	1600	WT ExerB
BC06 Read677	NR_104735.1	Butyrivibrio crossotus strain DSM 2876 16S ribosomal RNA gene, partial sequence	53.90%	74.60%	1600	WT ExerB
BC06 Read1527	NR_113199.1	[Clostridium] aminovalericum strain JCM 11016 16S ribosomal RNA gene, partial sequence	53.20%	72.40%	1600	WT ExerB
BC06 Read739	NR_117131.1	[Clostridium] oroticum strain DSM 1287 16S ribosomal RNA gene, partial sequence	56.60%	78.60%	1600	WT ExerB
BC06 Read597	NR_117147.1	[Eubacterium] contortum strain DSM 3982 16S ribosomal RNA gene, partial sequence	56.80%	79.30%	1600	WT ExerB
BC06 Read72	NR_119035.1	[Clostridium] sphenoides strain DSM 632 16S ribosomal RNA gene, complete sequence	53.50%	74.90%	1600	WT ExerB
BC06 Read3781	NR_144619.1	Turicimonas muris strain YL45 16S ribosomal RNA, partial sequence	57.70%	78.50%	1600	WT ExerB
BC07 Read67	NR_117147.1	[Eubacterium] contortum strain DSM 3982 16S ribosomal RNA gene, partial sequence	56.20%	78.80%	1600	WT ExerC
WT BC05_read118	NR_028785.1	[Clostridium] scindens strain ATCC 35704 16S ribosomal RNA gene, complete sequence	54.70%	75.60%	1600	WT SedA
WT BC06_read1603	NR_028785.1	[Clostridium] scindens strain ATCC 35704 16S ribosomal RNA gene, complete sequence	54.80%	74.70%	1600	WT SedB
WT BC06_read4609	NR_041882.1	Robinsoniella peoriensis strain PPC31 16S ribosomal RNA gene, complete sequence	52.90%	71.30%	1600	WT SedB
WT BC06_read330	NR_074793.1	Oscillibacter valericigenes strain Sjm18-20 16S ribosomal RNA gene, complete sequence	55.00%	76.60%	1600	WT SedB
WT BC06_read829	NR_074793.1	Oscillibacter valericigenes strain Sjm18-20 16S ribosomal RNA gene, complete sequence	58.40%	82.20%	1600	WT SedB
WT BC06_read4197	NR_074793.1	Oscillibacter valericigenes strain Sjm18-20 16S ribosomal RNA gene, complete sequence	57.10%	78.30%	1600	WT SedB
WT BC06_read76	NR_074809.1	Roseburia hominis strain A2-183 16S ribosomal RNA gene, complete sequence	53.90%	76.60%	1600	WT SedB
WT BC06_read3074	NR_102852.1	[Clostridium] saccharolyticum strain WM1 16S ribosomal RNA gene, complete sequence	56.00%	76.50%	1600	WT SedB
WT BC06_read504	NR_104783.1	Acetivibrio ethanolgignens strain 77-6 16S ribosomal RNA gene, partial sequence	52.90%	73.10%	1600	WT SedB
WT BC06_read8589	NR_117129.1	[Clostridium] oroticum strain DSM 1287 16S ribosomal RNA gene, partial sequence	58.90%	78.40%	1600	WT SedB
BC01 Read61	NR_074793.1	Oscillibacter valericigenes strain Sjm18-20 16S ribosomal RNA gene, complete sequence	56.80%	79.80%	1600	WT SedC
BC01 Read729	NR_075051.1	Lactobacillus gasseri strain ATCC 33323 16S ribosomal RNA gene, complete sequence	62.30%	88.30%	1600	WT SedC
BC01 Read1279	NR_075051.1	Lactobacillus gasseri strain ATCC 33323 16S ribosomal RNA gene, complete sequence	62.50%	87.30%	1600	WT SedC
BC01 Read91	NR_117128.1	[Clostridium] oroticum strain DSM 1287 16S ribosomal RNA gene, partial sequence	56.00%	78.30%	1600	WT SedC
BC01 Read1438	NR_117574.1	Lactobacillus johnsonii strain CIP 103620 16S ribosomal RNA gene, partial sequence	56.40%	75.70%	1600	WT SedC
BC02 Read1726	NR_028835.1	Atopostipes suicloacalis strain PPC79 16S ribosomal RNA gene, complete sequence	58.20%	80.30%	1600	WT SedD
BC02 Read1848	NR_028835.1	Atopostipes suicloacalis strain PPC79 16S ribosomal RNA gene, complete sequence	61.20%	85.40%	1600	WT SedD
BC02 Read3052	NR_075051.1	Lactobacillus gasseri strain ATCC 33323 16S ribosomal RNA gene, complete sequence	57.00%	77.10%	1600	WT SedD
BC02 Read3225	NR_075051.1	Lactobacillus gasseri strain ATCC 33323 16S ribosomal RNA gene, complete sequence	59.30%	81.60%	1600	WT SedD
BC02 Read3903	NR_104559.2	Enterococcus gallinarum strain LMG 13129 16S ribosomal RNA gene, complete sequence	58.50%	77.80%	1600	WT SedD
BC02 Read705	NR_117574.1	Lactobacillus johnsonii strain CIP 103620 16S ribosomal RNA gene, partial sequence	59.00%	83.00%	1600	WT SedD
BC02 Read2739	NR_117574.1	Lactobacillus johnsonii strain CIP 103620 16S ribosomal RNA gene, partial sequence	58.40%	79.90%	1600	WT SedD
BC02 Read3711	NR_117574.1	Lactobacillus johnsonii strain CIP 103620 16S ribosomal RNA gene, partial sequence	57.40%	75.40%	1600	WT SedD
BC02 Read4026	NR_121761.1	Bacillus toyonensis strain BCT-7112 16S ribosomal RNA gene, complete sequence	55.70%	72.30%	1600	WT SedD
BC02 Read1307	NR_125548.1	Lactobacillus hominis strain CRBIP 24.179 16S ribosomal RNA gene, partial sequence	57.10%	79.40%	1600	WT SedD
BC03 Read2118	NR_025713.1	Spiroplasma velocicrescens strain MQ-4 16S ribosomal RNA gene, complete sequence	54.70%	71.40%	1600	WT SedE
BC03 Read144	NR_117139.2	Anaerostipes hadrus strain DSM 3319 16S ribosomal RNA, partial sequence	55.60%	77.20%	1600	WT SedE
BC03 Read139	NR_121686.1	[Bacteroides] pectinophilus strain N3 16S ribosomal RNA gene, complete sequence	55.30%	76.70%	1600	WT SedE
BC03 Read2523	NR_121761.1	Bacillus toyonensis strain BCT-7112 16S ribosomal RNA gene, complete sequence	58.10%	76.30%	1600	WT SedE
BC03 Read430	NR_125548.1	Lactobacillus hominis strain CRBIP 24.179 16S ribosomal RNA gene, partial sequence	60.80%	86.40%	1600	WT SedE
BC04 Read1343	NR_028816.1	Turicibacter sanguinis strain MOL361 16S ribosomal RNA gene, complete sequence	60.00%	82.90%	1600	WT SedF
BC04 Read134	NR_074793.1	Oscillibacter valericigenes strain Sjm18-20 16S ribosomal RNA gene, complete sequence	52.90%	71.90%	1600	WT SedF
BC04 Read595	NR_074793.1	Oscillibacter valericigenes strain Sjm18-20 16S ribosomal RNA gene, complete sequence	54.30%	74.30%	1600	WT SedF
BC04 Read2415	NR_075051.1	Lactobacillus gasseri strain ATCC 33323 16S ribosomal RNA gene, complete sequence	62.10%	86.60%	1600	WT SedF
BC04 Read1906	NR_117574.1	Lactobacillus johnsonii strain CIP 103620 16S ribosomal RNA gene, partial sequence	61.00%	84.60%	1600	WT SedF
BC04 Read1415	NR_121773.1	Barnesiella viscericola 16S ribosomal RNA, complete sequence	51.00%	67.30%	1600	WT SedF
BC08 Read23	NR_042367.1	Lactobacillus apodemi strain ASB1 16S ribosomal RNA gene, complete sequence	52.90%	75.50%	1600	WT ExerD
BC09 Read236	NR_115010.1	Caldimonas hydrothermale strain HAN-85 16S ribosomal RNA, partial sequence	56.10%	76.20%	1599	AC5 ExerA
BC10 Read951	NR_042367.1	Lactobacillus apodemi strain ASB1 16S ribosomal RNA gene, complete sequence	60.40%	83.00%	1599	AC5 ExerB
AC5KO BC02_read111	NR_029248.1	Tyzzerella nexilis strain DSM 1787 16S ribosomal RNA gene, complete sequence	52.20%	71.60%	1599	AC5 SadB
AC5KO BC01_read2071	NR_043178.1	Spiroplasma phoeniceum strain P40 16S ribosomal RNA gene, complete sequence	55.00%	72.80%	1599	AC5 SedA
AC5KO BC01_read986	NR_074809.1	Roseburia hominis strain A2-183 16S ribosomal RNA gene, complete sequence	54.20%	73.40%	1599	AC5 SedA
AC5KO BC01_read568	NR_102481.1	Prevotella dentalis strain DSM 3688 16S ribosomal RNA gene, complete sequence	55.20%	74.90%	1599	AC5 SedA
AC5KO_BC04_read5451	NR_028816.1	Turicibacter sanguinis strain MOL361 16S ribosomal RNA gene, complete sequence	57.20%	78.10%	1599	AC5 SedD
AC5KO_BC04_read1417	NR_041882.1	Robinsoniella peoriensis strain PPC31 16S ribosomal RNA gene, complete sequence	55.30%	75.70%	1599	AC5 SedD
AC5KO_BC04_read10768	NR_041882.1	Robinsoniella peoriensis strain PPC31 16S ribosomal RNA gene, complete sequence	58.20%	77.70%	1599	AC5 SedD
AC5KO_BC04_read1418	NR_074282.1	Gloeobacter violaceus strain PCC 7421 16S ribosomal RNA gene, complete sequence	54.80%	74.00%	1599	AC5 SedD
AC5KO_BC04_read882	NR_074793.1	Oscillibacter valericigenes strain Sjm18-20 16S ribosomal RNA gene, complete sequence	58.50%	82.10%	1599	AC5 SedD
AC5KO_BC04_read3805	NR_074793.1	Oscillibacter valericigenes strain Sjm18-20 16S ribosomal RNA gene, complete sequence	53.70%	72.70%	1599	AC5 SedD
AC5KO_BC04_read4528	NR_074809.1	Roseburia hominis strain A2-183 16S ribosomal RNA gene, complete sequence	56.70%	77.20%	1599	AC5 SedD
AC5KO_BC04_read3926	NR_102852.1	[Clostridium] saccharolyticum strain WM1 16S ribosomal RNA gene, complete sequence	49.70%	65.80%	1599	AC5 SedD
AC5KO_BC04_read313	NR_102852.1	[Clostridium] saccharolyticum strain WM1 16S ribosomal RNA gene, complete sequence	55.40%	77.70%	1599	AC5 SedD
AC5KO_BC04_read889	NR_104737.1	Eubacterium oxidoreducens strain G41 16S ribosomal RNA gene, partial sequence	53.60%	73.60%	1599	AC5 SedD
AC5KO_BC04_read272	NR_113393.1	Peptococcus niger strain JCM 6506 16S ribosomal RNA gene, partial sequence	52.80%	72.70%	1599	AC5 SedD
AC5KO_BC04_read4979	NR_117138.2	Anaerostipes hadrus strain DSM 3319 16S ribosomal RNA, partial sequence	55.90%	75.50%	1599	AC5 SedD
BC05 Read411	NR_117141.1	[Eubacterium] fissicatena strain DSM 3598 16S ribosomal RNA gene, partial sequence	55.90%	77.00%	1599	WT ExerA
BC05 Read267	NR_121686.1	[Bacteroides] pectinophilus strain N3 16S ribosomal RNA gene, complete sequence	53.90%	74.40%	1599	WT ExerA
BC05 Read838	NR_144619.1	Turicimonas muris strain YL45 16S ribosomal RNA, partial sequence	60.20%	85.00%	1599	WT ExerA
BC05 Read2302	NR_144619.1	Turicimonas muris strain YL45 16S ribosomal RNA, partial sequence	60.30%	83.40%	1599	WT ExerA
BC06 Read905	NR_041882.1	Robinsoniella peoriensis strain PPC31 16S ribosomal RNA gene, complete sequence	53.50%	73.40%	1599	WT ExerB
BC06 Read1012	NR_041882.1	Robinsoniella peoriensis strain PPC31 16S ribosomal RNA gene, complete sequence	54.70%	75.20%	1599	WT ExerB
BC06 Read1343	NR_041882.1	Robinsoniella peoriensis strain PPC31 16S ribosomal RNA gene, complete sequence	54.20%	74.40%	1599	WT ExerB
BC06 Read2786	NR_041882.1	Robinsoniella peoriensis strain PPC31 16S ribosomal RNA gene, complete sequence	54.90%	74.50%	1599	WT ExerB
BC06 Read226	NR_102852.1	[Clostridium] saccharolyticum strain WM1 16S ribosomal RNA gene, complete sequence	55.70%	78.00%	1599	WT ExerB
BC06 Read352	NR_104737.1	Eubacterium oxidoreducens strain G41 16S ribosomal RNA gene, partial sequence	54.20%	75.00%	1599	WT ExerB
BC06 Read783	NR_104737.1	Eubacterium oxidoreducens strain G41 16S ribosomal RNA gene, partial sequence	54.90%	75.90%	1599	WT ExerB
BC06 Read386	NR_117128.1	[Clostridium] oroticum strain DSM 1287 16S ribosomal RNA gene, partial sequence	53.90%	74.40%	1599	WT ExerB
BC06 Read4611	NR_117129.1	[Clostridium] oroticum strain DSM 1287 16S ribosomal RNA gene, partial sequence	59.40%	78.00%	1599	WT ExerB
BC06 Read666	NR_117138.2	Anaerostipes hadrus strain DSM 3319 16S ribosomal RNA, partial sequence	55.90%	77.70%	1599	WT ExerB
BC06 Read198	NR_117147.1	[Eubacterium] contortum strain DSM 3982 16S ribosomal RNA gene, partial sequence	54.90%	76.50%	1599	WT ExerB
BC06 Read3434	NR_119030.1	[Clostridium] spiroforme strain DSM 1552 16S ribosomal RNA gene, complete sequence	54.70%	72.00%	1599	WT ExerB
BC06 Read296	NR_119035.1	[Clostridium] sphenoides strain DSM 632 16S ribosomal RNA gene, complete sequence	55.70%	78.00%	1599	WT ExerB
BC06 Read2151	NR_144619.1	Turicimonas muris strain YL45 16S ribosomal RNA, partial sequence	60.40%	85.10%	1599	WT ExerB
BC07 Read286	NR_074793.1	Oscillibacter valericigenes strain Sjm18-20 16S ribosomal RNA gene, complete sequence	54.40%	74.30%	1599	WT ExerC
BC07 Read261	NR_102852.1	[Clostridium] saccharolyticum strain WM1 16S ribosomal RNA gene, complete sequence	55.90%	76.70%	1599	WT ExerC
WT BC05_read88	NR_102852.1	[Clostridium] saccharolyticum strain WM1 16S ribosomal RNA gene, complete sequence	54.70%	75.40%	1599	WT SedA
WT BC05_read70	NR_104803.1	[Eubacterium] contortum strain DSM 3982 16S ribosomal RNA gene, partial sequence	55.60%	77.80%	1599	WT SedA
WT BC06_read1070	NR_028785.1	[Clostridium] scindens strain ATCC 35704 16S ribosomal RNA gene, complete sequence	53.70%	73.40%	1599	WT SedB
WT BC06_read458	NR_041882.1	Robinsoniella peoriensis strain PPC31 16S ribosomal RNA gene, complete sequence	54.50%	75.40%	1599	WT SedB
WT BC06_read2233	NR_074652.1	Lachnoclostridium phytofermentans strain ISDg 16S ribosomal RNA gene, complete sequence	55.60%	76.20%	1599	WT SedB
WT BC06_read3182	NR_074793.1	Oscillibacter valericigenes strain Sjm18-20 16S ribosomal RNA gene, complete sequence	54.00%	73.30%	1599	WT SedB
WT BC06_read3286	NR_074793.1	Oscillibacter valericigenes strain Sjm18-20 16S ribosomal RNA gene, complete sequence	54.40%	73.70%	1599	WT SedB
WT BC06_read147	NR_074809.1	Roseburia hominis strain A2-183 16S ribosomal RNA gene, complete sequence	57.50%	81.40%	1599	WT SedB
WT BC06_read658	NR_074809.1	Roseburia hominis strain A2-183 16S ribosomal RNA gene, complete sequence	54.30%	74.70%	1599	WT SedB
WT BC06_read1150	NR_074809.1	Roseburia hominis strain A2-183 16S ribosomal RNA gene, complete sequence	55.80%	77.30%	1599	WT SedB
WT BC06_read300	NR_102852.1	[Clostridium] saccharolyticum strain WM1 16S ribosomal RNA gene, complete sequence	52.80%	72.70%	1599	WT SedB
WT BC06_read1053	NR_102852.1	[Clostridium] saccharolyticum strain WM1 16S ribosomal RNA gene, complete sequence	55.60%	76.50%	1599	WT SedB
WT BC06_read2458	NR_102852.1	[Clostridium] saccharolyticum strain WM1 16S ribosomal RNA gene, complete sequence	54.10%	73.40%	1599	WT SedB
WT BC06_read1696	NR_104737.1	Eubacterium oxidoreducens strain G41 16S ribosomal RNA gene, partial sequence	54.20%	74.00%	1599	WT SedB
WT BC06_read6804	NR_104737.1	Eubacterium oxidoreducens strain G41 16S ribosomal RNA gene, partial sequence	54.20%	72.80%	1599	WT SedB
WT BC06_read1267	NR_104783.1	Acetivibrio ethanolgignens strain 77-6 16S ribosomal RNA gene, partial sequence	55.90%	77.50%	1599	WT SedB
WT BC06_read1457	NR_104783.1	Acetivibrio ethanolgignens strain 77-6 16S ribosomal RNA gene, partial sequence	55.10%	76.50%	1599	WT SedB
WT BC06_read1903	NR_117126.1	[Clostridium] oroticum strain DSM 1287 16S ribosomal RNA gene, partial sequence	56.80%	78.70%	1599	WT SedB
WT BC06_read151	NR_117138.2	Anaerostipes hadrus strain DSM 3319 16S ribosomal RNA, partial sequence	55.10%	77.20%	1599	WT SedB
BC01 Read661	NR_074793.1	Oscillibacter valericigenes strain Sjm18-20 16S ribosomal RNA gene, complete sequence	53.50%	72.70%	1599	WT SedC
BC01 Read431	NR_075051.1	Lactobacillus gasseri strain ATCC 33323 16S ribosomal RNA gene, complete sequence	60.20%	85.00%	1599	WT SedC
BC01 Read1422	NR_075051.1	Lactobacillus gasseri strain ATCC 33323 16S ribosomal RNA gene, complete sequence	61.10%	84.90%	1599	WT SedC
BC01 Read168	NR_104737.1	Eubacterium oxidoreducens strain G41 16S ribosomal RNA gene, partial sequence	54.60%	74.90%	1599	WT SedC
BC01 Read1045	NR_117126.1	[Clostridium] oroticum strain DSM 1287 16S ribosomal RNA gene, partial sequence	57.10%	77.50%	1599	WT SedC
BC02 Read1256	NR_028816.1	Turicibacter sanguinis strain MOL361 16S ribosomal RNA gene, complete sequence	54.60%	73.10%	1599	WT SedD
BC02 Read3059	NR_028816.1	Turicibacter sanguinis strain MOL361 16S ribosomal RNA gene, complete sequence	60.20%	81.40%	1599	WT SedD
BC02 Read3550	NR_028816.1	Turicibacter sanguinis strain MOL361 16S ribosomal RNA gene, complete sequence	57.50%	76.70%	1599	WT SedD
BC02 Read299	NR_074793.1	Oscillibacter valericigenes strain Sjm18-20 16S ribosomal RNA gene, complete sequence	53.80%	73.70%	1599	WT SedD
BC02 Read2605	NR_075051.1	Lactobacillus gasseri strain ATCC 33323 16S ribosomal RNA gene, complete sequence	63.40%	88.90%	1599	WT SedD
BC02 Read3297	NR_075051.1	Lactobacillus gasseri strain ATCC 33323 16S ribosomal RNA gene, complete sequence	64.50%	89.70%	1599	WT SedD
BC02 Read278	NR_102852.1	[Clostridium] saccharolyticum strain WM1 16S ribosomal RNA gene, complete sequence	54.30%	74.80%	1599	WT SedD
BC02 Read450	NR_117129.1	[Clostridium] oroticum strain DSM 1287 16S ribosomal RNA gene, partial sequence	54.50%	74.70%	1599	WT SedD
BC02 Read859	NR_117574.1	Lactobacillus johnsonii strain CIP 103620 16S ribosomal RNA gene, partial sequence	57.50%	80.20%	1599	WT SedD
BC03 Read2292	NR_028816.1	Turicibacter sanguinis strain MOL361 16S ribosomal RNA gene, complete sequence	59.60%	80.40%	1599	WT SedE
BC03 Read103	NR_041882.1	Robinsoniella peoriensis strain PPC31 16S ribosomal RNA gene, complete sequence	52.80%	72.60%	1599	WT SedE
BC03 Read96	NR_074793.1	Oscillibacter valericigenes strain Sjm18-20 16S ribosomal RNA gene, complete sequence	56.30%	79.00%	1599	WT SedE
BC03 Read285	NR_074793.1	Oscillibacter valericigenes strain Sjm18-20 16S ribosomal RNA gene, complete sequence	56.90%	79.40%	1599	WT SedE
BC03 Read1892	NR_075051.1	Lactobacillus gasseri strain ATCC 33323 16S ribosomal RNA gene, complete sequence	62.70%	87.90%	1599	WT SedE
BC03 Read39	NR_102513.1	[Clostridium] stercorarium strain DSM 8532 16S ribosomal RNA gene, complete sequence	54.60%	76.00%	1599	WT SedE
BC03 Read491	NR_117131.1	[Clostridium] oroticum strain DSM 1287 16S ribosomal RNA gene, partial sequence	55.30%	76.00%	1599	WT SedE
BC03 Read586	NR_117131.1	[Clostridium] oroticum strain DSM 1287 16S ribosomal RNA gene, partial sequence	56.70%	78.20%	1599	WT SedE
BC03 Read1963	NR_125548.1	Lactobacillus hominis strain CRBIP 24.179 16S ribosomal RNA gene, partial sequence	58.50%	80.60%	1599	WT SedE
BC04 Read132	NR_074793.1	Oscillibacter valericigenes strain Sjm18-20 16S ribosomal RNA gene, complete sequence	55.20%	77.00%	1599	WT SedF
BC04 Read233	NR_117563.1	[Eubacterium] fissicatena 16S ribosomal RNA gene, partial sequence	55.30%	76.40%	1599	WT SedF
BC04 Read50	NR_119035.1	[Clostridium] sphenoides strain DSM 632 16S ribosomal RNA gene, complete sequence	55.40%	77.10%	1599	WT SedF
BC08 Read76	NR_117147.1	[Eubacterium] contortum strain DSM 3982 16S ribosomal RNA gene, partial sequence	53.80%	73.60%	1599	WT ExerD
AC5KO BC02_read335	NR_041882.1	Robinsoniella peoriensis strain PPC31 16S ribosomal RNA gene, complete sequence	53.70%	74.00%	1598	AC5 SadB
AC5KO BC02_read2415	NR_102861.1	Alistipes shahii strain WAL 8301 16S ribosomal RNA gene, complete sequence	56.30%	75.80%	1598	AC5 SadB
AC5KO BC02_read347	NR_104735.1	Butyrivibrio crossotus strain DSM 2876 16S ribosomal RNA gene, partial sequence	56.40%	77.80%	1598	AC5 SadB
AC5KO BC01_read1771	NR_074762.1	Ureaplasma parvum serovar 3 strain ATCC 27815 16S ribosomal RNA gene, complete sequence	57.60%	77.60%	1598	AC5 SedA
AC5KO BC03_read87	NR_074809.1	Roseburia hominis strain A2-183 16S ribosomal RNA gene, complete sequence	53.20%	74.20%	1598	AC5 SedC
AC5KO_BC04_read1923	NR_029248.1	Tyzzerella nexilis strain DSM 1787 16S ribosomal RNA gene, complete sequence	52.40%	70.70%	1598	AC5 SedD
AC5KO_BC04_read1399	NR_041882.1	Robinsoniella peoriensis strain PPC31 16S ribosomal RNA gene, complete sequence	54.80%	75.60%	1598	AC5 SedD
AC5KO_BC04_read484	NR_041882.1	Robinsoniella peoriensis strain PPC31 16S ribosomal RNA gene, complete sequence	54.90%	76.00%	1598	AC5 SedD
AC5KO_BC04_read400	NR_074613.1	[Eubacterium] eligens strain ATCC 27750 16S ribosomal RNA gene, complete sequence	52.20%	72.10%	1598	AC5 SedD
AC5KO_BC04_read559	NR_102852.1	[Clostridium] saccharolyticum strain WM1 16S ribosomal RNA gene, complete sequence	50.80%	69.60%	1598	AC5 SedD
AC5KO_BC04_read567	NR_104737.1	Eubacterium oxidoreducens strain G41 16S ribosomal RNA gene, partial sequence	54.50%	75.70%	1598	AC5 SedD
AC5KO_BC04_read1461	NR_104783.1	Acetivibrio ethanolgignens strain 77-6 16S ribosomal RNA gene, partial sequence	54.30%	75.00%	1598	AC5 SedD
AC5KO_BC04_read2060	NR_117128.1	[Clostridium] oroticum strain DSM 1287 16S ribosomal RNA gene, partial sequence	55.60%	75.70%	1598	AC5 SedD
AC5KO_BC04_read1075	NR_117138.2	Anaerostipes hadrus strain DSM 3319 16S ribosomal RNA, partial sequence	56.40%	78.50%	1598	AC5 SedD
AC5KO_BC04_read1891	NR_117563.1	[Eubacterium] fissicatena 16S ribosomal RNA gene, partial sequence	54.50%	74.50%	1598	AC5 SedD
BC05 Read2453	NR_074809.1	Roseburia hominis strain A2-183 16S ribosomal RNA gene, complete sequence	56.10%	75.10%	1598	WT ExerA
BC05 Read157	NR_102852.1	[Clostridium] saccharolyticum strain WM1 16S ribosomal RNA gene, complete sequence	52.90%	72.20%	1598	WT ExerA
BC05 Read426	NR_102852.1	[Clostridium] saccharolyticum strain WM1 16S ribosomal RNA gene, complete sequence	55.90%	77.10%	1598	WT ExerA
BC05 Read2646	NR_125635.1	Basilea psittacipulmonis strain DSM 24701 16S ribosomal RNA gene, partial sequence	57.20%	77.20%	1598	WT ExerA
BC05 Read1000	NR_144619.1	Turicimonas muris strain YL45 16S ribosomal RNA, partial sequence	57.10%	79.10%	1598	WT ExerA
BC05 Read2120	NR_144619.1	Turicimonas muris strain YL45 16S ribosomal RNA, partial sequence	61.00%	85.10%	1598	WT ExerA
BC06 Read554	NR_029248.1	Tyzzerella nexilis strain DSM 1787 16S ribosomal RNA gene, complete sequence	55.60%	77.10%	1598	WT ExerB
BC06 Read515	NR_041882.1	Robinsoniella peoriensis strain PPC31 16S ribosomal RNA gene, complete sequence	55.50%	77.20%	1598	WT ExerB
BC06 Read742	NR_041882.1	Robinsoniella peoriensis strain PPC31 16S ribosomal RNA gene, complete sequence	55.90%	77.60%	1598	WT ExerB
BC06 Read1436	NR_041882.1	Robinsoniella peoriensis strain PPC31 16S ribosomal RNA gene, complete sequence	58.10%	80.70%	1598	WT ExerB
BC06 Read349	NR_102852.1	[Clostridium] saccharolyticum strain WM1 16S ribosomal RNA gene, complete sequence	55.00%	76.50%	1598	WT ExerB
BC06 Read2238	NR_102852.1	[Clostridium] saccharolyticum strain WM1 16S ribosomal RNA gene, complete sequence	55.50%	75.80%	1598	WT ExerB
BC06 Read1557	NR_104737.1	Eubacterium oxidoreducens strain G41 16S ribosomal RNA gene, partial sequence	54.70%	74.60%	1598	WT ExerB
BC06 Read1986	NR_117129.1	[Clostridium] oroticum strain DSM 1287 16S ribosomal RNA gene, partial sequence	55.90%	76.60%	1598	WT ExerB
BC07 Read69	NR_102852.1	[Clostridium] saccharolyticum strain WM1 16S ribosomal RNA gene, complete sequence	53.60%	73.90%	1598	WT ExerC
BC07 Read983	NR_144619.1	Turicimonas muris strain YL45 16S ribosomal RNA, partial sequence	61.80%	84.90%	1598	WT ExerC
WT BC05_read1584	NR_044772.1	Mycoplasma mycoides subsp. capri strain PG3 16S ribosomal RNA gene, complete sequence	56.80%	76.00%	1598	WT SedA
WT BC05_read3677	NR_074793.1	Oscillibacter valericigenes strain Sjm18-20 16S ribosomal RNA gene, complete sequence	59.40%	80.40%	1598	WT SedA
WT BC05_read2150	NR_102768.2	[Clostridium] cellulolyticum strain H10 16S ribosomal RNA, complete sequence	53.90%	71.10%	1598	WT SedA
WT BC05_read384	NR_102852.1	[Clostridium] saccharolyticum strain WM1 16S ribosomal RNA gene, complete sequence	56.80%	77.70%	1598	WT SedA
WT BC06_read968	NR_028785.1	[Clostridium] scindens strain ATCC 35704 16S ribosomal RNA gene, complete sequence	51.60%	70.80%	1598	WT SedB
WT BC06_read82	NR_041882.1	Robinsoniella peoriensis strain PPC31 16S ribosomal RNA gene, complete sequence	55.80%	79.20%	1598	WT SedB
WT BC06_read543	NR_041882.1	Robinsoniella peoriensis strain PPC31 16S ribosomal RNA gene, complete sequence	55.10%	76.50%	1598	WT SedB
WT BC06_read1640	NR_041882.1	Robinsoniella peoriensis strain PPC31 16S ribosomal RNA gene, complete sequence	56.20%	77.40%	1598	WT SedB
WT BC06_read2249	NR_041882.1	Robinsoniella peoriensis strain PPC31 16S ribosomal RNA gene, complete sequence	54.60%	75.10%	1598	WT SedB
WT BC06_read2477	NR_041882.1	Robinsoniella peoriensis strain PPC31 16S ribosomal RNA gene, complete sequence	54.70%	75.00%	1598	WT SedB
WT BC06_read2604	NR_041882.1	Robinsoniella peoriensis strain PPC31 16S ribosomal RNA gene, complete sequence	55.00%	75.30%	1598	WT SedB
WT BC06_read2620	NR_041882.1	Robinsoniella peoriensis strain PPC31 16S ribosomal RNA gene, complete sequence	53.60%	72.70%	1598	WT SedB
WT BC06_read5456	NR_041882.1	Robinsoniella peoriensis strain PPC31 16S ribosomal RNA gene, complete sequence	51.50%	68.70%	1598	WT SedB
WT BC06_read6985	NR_041882.1	Robinsoniella peoriensis strain PPC31 16S ribosomal RNA gene, complete sequence	52.60%	70.20%	1598	WT SedB
WT BC06_read8550	NR_041882.1	Robinsoniella peoriensis strain PPC31 16S ribosomal RNA gene, complete sequence	56.10%	74.80%	1598	WT SedB
WT BC06_read193	NR_074652.1	Lachnoclostridium phytofermentans strain ISDg 16S ribosomal RNA gene, complete sequence	55.30%	77.00%	1598	WT SedB
WT BC06_read1399	NR_074652.1	Lachnoclostridium phytofermentans strain ISDg 16S ribosomal RNA gene, complete sequence	55.00%	75.80%	1598	WT SedB
WT BC06_read562	NR_074793.1	Oscillibacter valericigenes strain Sjm18-20 16S ribosomal RNA gene, complete sequence	56.00%	78.20%	1598	WT SedB
WT BC06_read1206	NR_074793.1	Oscillibacter valericigenes strain Sjm18-20 16S ribosomal RNA gene, complete sequence	55.70%	77.30%	1598	WT SedB
WT BC06_read2451	NR_074793.1	Oscillibacter valericigenes strain Sjm18-20 16S ribosomal RNA gene, complete sequence	56.50%	77.90%	1598	WT SedB
WT BC06_read3519	NR_074793.1	Oscillibacter valericigenes strain Sjm18-20 16S ribosomal RNA gene, complete sequence	57.00%	78.30%	1598	WT SedB
WT BC06_read267	NR_074809.1	Roseburia hominis strain A2-183 16S ribosomal RNA gene, complete sequence	55.30%	77.40%	1598	WT SedB
WT BC06_read1872	NR_074809.1	Roseburia hominis strain A2-183 16S ribosomal RNA gene, complete sequence	54.60%	75.30%	1598	WT SedB
WT BC06_read5377	NR_074809.1	Roseburia hominis strain A2-183 16S ribosomal RNA gene, complete sequence	55.10%	74.80%	1598	WT SedB
WT BC06_read249	NR_102852.1	[Clostridium] saccharolyticum strain WM1 16S ribosomal RNA gene, complete sequence	57.20%	80.50%	1598	WT SedB
WT BC06_read724	NR_102852.1	[Clostridium] saccharolyticum strain WM1 16S ribosomal RNA gene, complete sequence	54.40%	75.30%	1598	WT SedB
WT BC06_read6731	NR_104735.1	Butyrivibrio crossotus strain DSM 2876 16S ribosomal RNA gene, partial sequence	56.80%	76.50%	1598	WT SedB
WT BC06_read9060	NR_104800.1	[Eubacterium] fissicatena strain DSM 3598 16S ribosomal RNA gene, partial sequence	58.60%	77.30%	1598	WT SedB
BC01 Read1796	NR_028816.1	Turicibacter sanguinis strain MOL361 16S ribosomal RNA gene, complete sequence	57.40%	75.80%	1598	WT SedC
BC01 Read1435	NR_075051.1	Lactobacillus gasseri strain ATCC 33323 16S ribosomal RNA gene, complete sequence	63.30%	88.70%	1598	WT SedC
BC01 Read53	NR_104737.1	Eubacterium oxidoreducens strain G41 16S ribosomal RNA gene, partial sequence	55.50%	77.70%	1598	WT SedC
BC02 Read3351	NR_028816.1	Turicibacter sanguinis strain MOL361 16S ribosomal RNA gene, complete sequence	57.40%	76.40%	1598	WT SedD
BC02 Read195	NR_044425.1	Hydrogenoanaerobacterium saccharovorans strain SW512 16S ribosomal RNA gene, partial sequence	53.70%	73.20%	1598	WT SedD
BC02 Read692	NR_075051.1	Lactobacillus gasseri strain ATCC 33323 16S ribosomal RNA gene, complete sequence	61.70%	87.90%	1598	WT SedD
BC02 Read2219	NR_075051.1	Lactobacillus gasseri strain ATCC 33323 16S ribosomal RNA gene, complete sequence	61.20%	85.40%	1598	WT SedD
BC02 Read3489	NR_075051.1	Lactobacillus gasseri strain ATCC 33323 16S ribosomal RNA gene, complete sequence	61.40%	83.90%	1598	WT SedD
BC02 Read604	NR_117141.1	[Eubacterium] fissicatena strain DSM 3598 16S ribosomal RNA gene, partial sequence	55.20%	75.80%	1598	WT SedD
BC02 Read2010	NR_117141.1	[Eubacterium] fissicatena strain DSM 3598 16S ribosomal RNA gene, partial sequence	53.60%	71.60%	1598	WT SedD
BC02 Read128	NR_117563.1	[Eubacterium] fissicatena 16S ribosomal RNA gene, partial sequence	57.20%	79.90%	1598	WT SedD
BC02 Read978	NR_117574.1	Lactobacillus johnsonii strain CIP 103620 16S ribosomal RNA gene, partial sequence	57.80%	80.30%	1598	WT SedD
BC02 Read1126	NR_117574.1	Lactobacillus johnsonii strain CIP 103620 16S ribosomal RNA gene, partial sequence	58.10%	81.00%	1598	WT SedD
BC02 Read1372	NR_117574.1	Lactobacillus johnsonii strain CIP 103620 16S ribosomal RNA gene, partial sequence	55.50%	76.20%	1598	WT SedD
BC02 Read1928	NR_117574.1	Lactobacillus johnsonii strain CIP 103620 16S ribosomal RNA gene, partial sequence	60.60%	84.50%	1598	WT SedD
BC02 Read2516	NR_117574.1	Lactobacillus johnsonii strain CIP 103620 16S ribosomal RNA gene, partial sequence	58.10%	79.70%	1598	WT SedD
BC02 Read71	NR_121686.1	[Bacteroides] pectinophilus strain N3 16S ribosomal RNA gene, complete sequence	54.00%	75.20%	1598	WT SedD
BC02 Read1997	NR_121708.1	Spiroplasma apis strain B31 16S ribosomal RNA gene, complete sequence	55.00%	73.10%	1598	WT SedD
BC03 Read1149	NR_028816.1	Turicibacter sanguinis strain MOL361 16S ribosomal RNA gene, complete sequence	58.00%	79.70%	1598	WT SedE
BC03 Read2468	NR_028816.1	Turicibacter sanguinis strain MOL361 16S ribosomal RNA gene, complete sequence	57.10%	75.30%	1598	WT SedE
BC03 Read1446	NR_041882.1	Robinsoniella peoriensis strain PPC31 16S ribosomal RNA gene, complete sequence	55.60%	75.10%	1598	WT SedE
BC03 Read266	NR_104783.1	Acetivibrio ethanolgignens strain 77-6 16S ribosomal RNA gene, partial sequence	56.40%	78.20%	1598	WT SedE
BC03 Read208	NR_104800.1	[Eubacterium] fissicatena strain DSM 3598 16S ribosomal RNA gene, partial sequence	55.00%	76.20%	1598	WT SedE
BC03 Read327	NR_121686.1	[Bacteroides] pectinophilus strain N3 16S ribosomal RNA gene, complete sequence	55.00%	75.90%	1598	WT SedE
BC04 Read2484	NR_028816.1	Turicibacter sanguinis strain MOL361 16S ribosomal RNA gene, complete sequence	59.30%	80.70%	1598	WT SedF
BC04 Read2534	NR_028816.1	Turicibacter sanguinis strain MOL361 16S ribosomal RNA gene, complete sequence	55.50%	73.80%	1598	WT SedF
BC04 Read2764	NR_028816.1	Turicibacter sanguinis strain MOL361 16S ribosomal RNA gene, complete sequence	57.60%	76.90%	1598	WT SedF
BC04 Read241	NR_074793.1	Oscillibacter valericigenes strain Sjm18-20 16S ribosomal RNA gene, complete sequence	54.60%	75.30%	1598	WT SedF
BC04 Read1800	NR_104737.1	Eubacterium oxidoreducens strain G41 16S ribosomal RNA gene, partial sequence	54.90%	73.20%	1598	WT SedF
BC04 Read2077	NR_121708.1	Spiroplasma apis strain B31 16S ribosomal RNA gene, complete sequence	55.60%	73.50%	1598	WT SedF
BC08 Read1021	NR_144619.1	Turicimonas muris strain YL45 16S ribosomal RNA, partial sequence	57.60%	78.80%	1598	WT ExerD
BC09 Read54	NR_041882.1	Robinsoniella peoriensis strain PPC31 16S ribosomal RNA gene, complete sequence	55.90%	77.30%	1597	AC5 ExerA
BC10 Read565	NR_144619.1	Turicimonas muris strain YL45 16S ribosomal RNA, partial sequence	57.30%	79.20%	1597	AC5 ExerB
BC11 Read958	NR_144619.1	Turicimonas muris strain YL45 16S ribosomal RNA, partial sequence	57.40%	78.30%	1597	AC5 ExerC
AC5KO BC02_read68	NR_041882.1	Robinsoniella peoriensis strain PPC31 16S ribosomal RNA gene, complete sequence	54.80%	76.60%	1597	AC5 SadB
AC5KO BC02_read1911	NR_041882.1	Robinsoniella peoriensis strain PPC31 16S ribosomal RNA gene, complete sequence	54.80%	74.80%	1597	AC5 SadB
AC5KO BC02_read3208	NR_102481.1	Prevotella dentalis strain DSM 3688 16S ribosomal RNA gene, complete sequence	55.70%	74.50%	1597	AC5 SadB
AC5KO BC02_read2393	NR_121737.1	Spiroplasma culicicola strain AES-1 16S ribosomal RNA gene, complete sequence	53.50%	70.40%	1597	AC5 SadB
AC5KO BC01_read334	NR_102852.1	[Clostridium] saccharolyticum strain WM1 16S ribosomal RNA gene, complete sequence	55.70%	76.90%	1597	AC5 SedA
AC5KO BC01_read267	NR_119035.1	[Clostridium] sphenoides strain DSM 632 16S ribosomal RNA gene, complete sequence	54.70%	75.20%	1597	AC5 SedA
AC5KO BC03_read143	NR_074809.1	Roseburia hominis strain A2-183 16S ribosomal RNA gene, complete sequence	55.30%	77.10%	1597	AC5 SedC
AC5KO_BC04_read49	NG_042883.1	Helicobacter typhlonius strain MIT 97-6810 16S ribosomal RNA gene, partial sequence	54.50%	81.10%	1597	AC5 SedD
AC5KO_BC04_read215	NG_042883.1	Helicobacter typhlonius strain MIT 97-6810 16S ribosomal RNA gene, partial sequence	58.50%	84.50%	1597	AC5 SedD
AC5KO_BC04_read5085	NR_074535.1	Odoribacter splanchnicus strain DSM 220712 16S ribosomal RNA gene, complete sequence	53.00%	70.40%	1597	AC5 SedD
AC5KO_BC04_read1157	NR_102852.1	[Clostridium] saccharolyticum strain WM1 16S ribosomal RNA gene, complete sequence	54.50%	75.00%	1597	AC5 SedD
AC5KO_BC04_read1202	NR_102852.1	[Clostridium] saccharolyticum strain WM1 16S ribosomal RNA gene, complete sequence	55.40%	76.20%	1597	AC5 SedD
AC5KO_BC04_read57	NR_102852.1	[Clostridium] saccharolyticum strain WM1 16S ribosomal RNA gene, complete sequence	52.70%	76.40%	1597	AC5 SedD
AC5KO_BC04_read3741	NR_121686.1	[Bacteroides] pectinophilus strain N3 16S ribosomal RNA gene, complete sequence	54.80%	74.60%	1597	AC5 SedD
BC05 Read122	NR_117147.1	[Eubacterium] contortum strain DSM 3982 16S ribosomal RNA gene, partial sequence	53.20%	73.60%	1597	WT ExerA
BC05 Read1072	NR_121686.1	[Bacteroides] pectinophilus strain N3 16S ribosomal RNA gene, complete sequence	54.20%	73.30%	1597	WT ExerA
BC05 Read1639	NR_121686.1	[Bacteroides] pectinophilus strain N3 16S ribosomal RNA gene, complete sequence	55.80%	75.60%	1597	WT ExerA
BC05 Read1668	NR_121773.1	Barnesiella viscericola 16S ribosomal RNA, complete sequence	53.80%	71.90%	1597	WT ExerA
BC05 Read2555	NR_121773.1	Barnesiella viscericola 16S ribosomal RNA, complete sequence	54.40%	72.90%	1597	WT ExerA
BC05 Read2246	NR_144619.1	Turicimonas muris strain YL45 16S ribosomal RNA, partial sequence	60.50%	84.20%	1597	WT ExerA
BC05 Read3176	NR_144619.1	Turicimonas muris strain YL45 16S ribosomal RNA, partial sequence	58.10%	78.20%	1597	WT ExerA
BC06 Read1677	NR_074809.1	Roseburia hominis strain A2-183 16S ribosomal RNA gene, complete sequence	55.40%	75.90%	1597	WT ExerB
BC06 Read1114	NR_102852.1	[Clostridium] saccharolyticum strain WM1 16S ribosomal RNA gene, complete sequence	55.70%	77.10%	1597	WT ExerB
BC06 Read414	NR_104735.1	Butyrivibrio crossotus strain DSM 2876 16S ribosomal RNA gene, partial sequence	55.00%	76.50%	1597	WT ExerB
BC06 Read1987	NR_104737.1	Eubacterium oxidoreducens strain G41 16S ribosomal RNA gene, partial sequence	52.50%	70.60%	1597	WT ExerB
BC06 Read652	NR_112174.1	[Clostridium] sphenoides strain ATCC 19403 16S ribosomal RNA gene, partial sequence	56.20%	77.90%	1597	WT ExerB
BC06 Read1142	NR_117129.1	[Clostridium] oroticum strain DSM 1287 16S ribosomal RNA gene, partial sequence	55.50%	76.40%	1597	WT ExerB
BC06 Read786	NR_117563.1	[Eubacterium] fissicatena 16S ribosomal RNA gene, partial sequence	54.70%	75.40%	1597	WT ExerB
BC06 Read3483	NR_125635.1	Basilea psittacipulmonis strain DSM 24701 16S ribosomal RNA gene, partial sequence	55.40%	74.30%	1597	WT ExerB
BC06 Read4069	NR_144619.1	Turicimonas muris strain YL45 16S ribosomal RNA, partial sequence	59.70%	81.80%	1597	WT ExerB
BC07 Read160	NR_041882.1	Robinsoniella peoriensis strain PPC31 16S ribosomal RNA gene, complete sequence	55.10%	75.80%	1597	WT ExerC
WT BC05_read66	NR_104803.1	[Eubacterium] contortum strain DSM 3982 16S ribosomal RNA gene, partial sequence	58.40%	82.70%	1597	WT SedA
WT BC06_read1389	NR_041882.1	Robinsoniella peoriensis strain PPC31 16S ribosomal RNA gene, complete sequence	55.20%	76.30%	1597	WT SedB
WT BC06_read1940	NR_041882.1	Robinsoniella peoriensis strain PPC31 16S ribosomal RNA gene, complete sequence	54.80%	74.90%	1597	WT SedB
WT BC06_read3547	NR_041882.1	Robinsoniella peoriensis strain PPC31 16S ribosomal RNA gene, complete sequence	52.10%	71.60%	1597	WT SedB
WT BC06_read2699	NR_074613.1	[Eubacterium] eligens strain ATCC 27750 16S ribosomal RNA gene, complete sequence	55.90%	76.10%	1597	WT SedB
WT BC06_read480	NR_074652.1	Lachnoclostridium phytofermentans strain ISDg 16S ribosomal RNA gene, complete sequence	54.80%	76.30%	1597	WT SedB
WT BC06_read664	NR_074652.1	Lachnoclostridium phytofermentans strain ISDg 16S ribosomal RNA gene, complete sequence	56.50%	78.70%	1597	WT SedB
WT BC06_read1484	NR_074652.1	Lachnoclostridium phytofermentans strain ISDg 16S ribosomal RNA gene, complete sequence	55.50%	76.60%	1597	WT SedB
WT BC06_read1913	NR_074652.1	Lachnoclostridium phytofermentans strain ISDg 16S ribosomal RNA gene, complete sequence	55.20%	75.60%	1597	WT SedB
WT BC06_read987	NR_074793.1	Oscillibacter valericigenes strain Sjm18-20 16S ribosomal RNA gene, complete sequence	56.40%	78.50%	1597	WT SedB
WT BC06_read1173	NR_074793.1	Oscillibacter valericigenes strain Sjm18-20 16S ribosomal RNA gene, complete sequence	57.30%	79.60%	1597	WT SedB
WT BC06_read9214	NR_074793.1	Oscillibacter valericigenes strain Sjm18-20 16S ribosomal RNA gene, complete sequence	60.50%	79.80%	1597	WT SedB
WT BC06_read2042	NR_074809.1	Roseburia hominis strain A2-183 16S ribosomal RNA gene, complete sequence	57.40%	79.80%	1597	WT SedB
WT BC06_read6181	NR_074809.1	Roseburia hominis strain A2-183 16S ribosomal RNA gene, complete sequence	54.40%	73.20%	1597	WT SedB
WT BC06_read592	NR_102852.1	[Clostridium] saccharolyticum strain WM1 16S ribosomal RNA gene, complete sequence	54.50%	75.40%	1597	WT SedB
WT BC06_read4340	NR_102852.1	[Clostridium] saccharolyticum strain WM1 16S ribosomal RNA gene, complete sequence	54.80%	74.90%	1597	WT SedB
WT BC06_read843	NR_117126.1	[Clostridium] oroticum strain DSM 1287 16S ribosomal RNA gene, partial sequence	53.80%	73.90%	1597	WT SedB
WT BC06_read442	NR_117129.1	[Clostridium] oroticum strain DSM 1287 16S ribosomal RNA gene, partial sequence	56.50%	79.40%	1597	WT SedB
WT BC06_read1295	NR_117138.2	Anaerostipes hadrus strain DSM 3319 16S ribosomal RNA, partial sequence	54.20%	74.10%	1597	WT SedB
BC01 Read1601	NR_028816.1	Turicibacter sanguinis strain MOL361 16S ribosomal RNA gene, complete sequence	57.10%	76.10%	1597	WT SedC
BC01 Read415	NR_074809.1	Roseburia hominis strain A2-183 16S ribosomal RNA gene, complete sequence	52.90%	71.60%	1597	WT SedC
BC01 Read578	NR_074809.1	Roseburia hominis strain A2-183 16S ribosomal RNA gene, complete sequence	53.70%	72.40%	1597	WT SedC
BC01 Read964	NR_117574.1	Lactobacillus johnsonii strain CIP 103620 16S ribosomal RNA gene, partial sequence	62.60%	87.90%	1597	WT SedC
BC01 Read1450	NR_125548.1	Lactobacillus hominis strain CRBIP 24.179 16S ribosomal RNA gene, partial sequence	59.20%	81.30%	1597	WT SedC
BC02 Read3191	NR_028816.1	Turicibacter sanguinis strain MOL361 16S ribosomal RNA gene, complete sequence	55.60%	73.70%	1597	WT SedD
BC02 Read3385	NR_028816.1	Turicibacter sanguinis strain MOL361 16S ribosomal RNA gene, complete sequence	58.20%	77.50%	1597	WT SedD
BC02 Read3724	NR_028816.1	Turicibacter sanguinis strain MOL361 16S ribosomal RNA gene, complete sequence	56.00%	73.90%	1597	WT SedD
BC02 Read1439	NR_041882.1	Robinsoniella peoriensis strain PPC31 16S ribosomal RNA gene, complete sequence	54.60%	74.20%	1597	WT SedD
BC02 Read309	NR_074793.1	Oscillibacter valericigenes strain Sjm18-20 16S ribosomal RNA gene, complete sequence	57.90%	80.90%	1597	WT SedD
BC02 Read914	NR_074793.1	Oscillibacter valericigenes strain Sjm18-20 16S ribosomal RNA gene, complete sequence	57.10%	79.00%	1597	WT SedD
BC02 Read1179	NR_075051.1	Lactobacillus gasseri strain ATCC 33323 16S ribosomal RNA gene, complete sequence	58.60%	81.70%	1597	WT SedD
BC02 Read2138	NR_075051.1	Lactobacillus gasseri strain ATCC 33323 16S ribosomal RNA gene, complete sequence	55.30%	74.30%	1597	WT SedD
BC02 Read2425	NR_104559.2	Enterococcus gallinarum strain LMG 13129 16S ribosomal RNA gene, complete sequence	55.00%	73.60%	1597	WT SedD
BC02 Read2851	NR_104559.2	Enterococcus gallinarum strain LMG 13129 16S ribosomal RNA gene, complete sequence	55.70%	74.80%	1597	WT SedD
BC02 Read2953	NR_117574.1	Lactobacillus johnsonii strain CIP 103620 16S ribosomal RNA gene, partial sequence	57.00%	77.00%	1597	WT SedD
BC02 Read3187	NR_117574.1	Lactobacillus johnsonii strain CIP 103620 16S ribosomal RNA gene, partial sequence	58.40%	79.00%	1597	WT SedD
BC02 Read661	NR_119035.1	[Clostridium] sphenoides strain DSM 632 16S ribosomal RNA gene, complete sequence	55.20%	75.40%	1597	WT SedD
BC02 Read1096	NR_125548.1	Lactobacillus hominis strain CRBIP 24.179 16S ribosomal RNA gene, partial sequence	60.80%	86.20%	1597	WT SedD
BC03 Read264	NR_029356.1	Flavonifractor plautii strain 265 16S ribosomal RNA gene, partial sequence	53.20%	72.30%	1597	WT SedE
BC03 Read1297	NR_041882.1	Robinsoniella peoriensis strain PPC31 16S ribosomal RNA gene, complete sequence	53.60%	71.90%	1597	WT SedE
BC03 Read1363	NR_075051.1	Lactobacillus gasseri strain ATCC 33323 16S ribosomal RNA gene, complete sequence	60.90%	85.70%	1597	WT SedE
BC03 Read1889	NR_075051.1	Lactobacillus gasseri strain ATCC 33323 16S ribosomal RNA gene, complete sequence	62.40%	87.20%	1597	WT SedE
BC03 Read388	NR_102852.1	[Clostridium] saccharolyticum strain WM1 16S ribosomal RNA gene, complete sequence	55.70%	77.00%	1597	WT SedE
BC03 Read504	NR_102852.1	[Clostridium] saccharolyticum strain WM1 16S ribosomal RNA gene, complete sequence	54.40%	74.70%	1597	WT SedE
BC03 Read44	NR_117147.1	[Eubacterium] contortum strain DSM 3982 16S ribosomal RNA gene, partial sequence	55.50%	78.30%	1597	WT SedE
BC03 Read411	NR_117147.1	[Eubacterium] contortum strain DSM 3982 16S ribosomal RNA gene, partial sequence	56.60%	77.80%	1597	WT SedE
BC03 Read189	NR_119035.1	[Clostridium] sphenoides strain DSM 632 16S ribosomal RNA gene, complete sequence	56.80%	79.10%	1597	WT SedE
BC03 Read216	NR_121686.1	[Bacteroides] pectinophilus strain N3 16S ribosomal RNA gene, complete sequence	58.20%	81.40%	1597	WT SedE
BC03 Read686	NR_121686.1	[Bacteroides] pectinophilus strain N3 16S ribosomal RNA gene, complete sequence	55.10%	75.00%	1597	WT SedE
BC03 Read2070	NR_125548.1	Lactobacillus hominis strain CRBIP 24.179 16S ribosomal RNA gene, partial sequence	57.90%	79.10%	1597	WT SedE
BC04 Read1816	NR_028816.1	Turicibacter sanguinis strain MOL361 16S ribosomal RNA gene, complete sequence	57.90%	79.50%	1597	WT SedF
BC04 Read1973	NR_028816.1	Turicibacter sanguinis strain MOL361 16S ribosomal RNA gene, complete sequence	60.70%	83.70%	1597	WT SedF
BC04 Read2677	NR_028816.1	Turicibacter sanguinis strain MOL361 16S ribosomal RNA gene, complete sequence	59.70%	80.20%	1597	WT SedF
BC04 Read2018	NR_044507.1	Lactobacillus taiwanensis strain BCRC 17755 16S ribosomal RNA gene, partial sequence	55.60%	74.10%	1597	WT SedF
BC04 Read172	NR_074793.1	Oscillibacter valericigenes strain Sjm18-20 16S ribosomal RNA gene, complete sequence	56.70%	79.40%	1597	WT SedF
BC04 Read186	NR_074793.1	Oscillibacter valericigenes strain Sjm18-20 16S ribosomal RNA gene, complete sequence	58.20%	82.00%	1597	WT SedF
BC04 Read2049	NR_119273.1	Trichococcus flocculiformis strain DSM 2094 16S ribosomal RNA gene, partial sequence	56.30%	76.40%	1597	WT SedF
BC04 Read2800	NR_125548.1	Lactobacillus hominis strain CRBIP 24.179 16S ribosomal RNA gene, partial sequence	62.20%	85.90%	1597	WT SedF
BC08 Read192	NR_121773.1	Barnesiella viscericola 16S ribosomal RNA, complete sequence	52.90%	71.60%	1597	WT ExerD
BC10 Read632	NR_144619.1	Turicimonas muris strain YL45 16S ribosomal RNA, partial sequence	60.60%	84.10%	1596	AC5 ExerB
BC11 Read1196	NR_044386.1	Clostridium amylolyticum strain SW408 16S ribosomal RNA gene, complete sequence	55.80%	74.10%	1596	AC5 ExerC
BC11 Read03	NR_104737.1	Eubacterium oxidoreducens strain G41 16S ribosomal RNA gene, partial sequence	47.50%	77.60%	1596	AC5 ExerC
AC5KO BC02_read5092	NR_028816.1	Turicibacter sanguinis strain MOL361 16S ribosomal RNA gene, complete sequence	57.70%	77.40%	1596	AC5 SadB
AC5KO BC02_read407	NR_074282.1	Gloeobacter violaceus strain PCC 7421 16S ribosomal RNA gene, complete sequence	52.00%	69.40%	1596	AC5 SadB
AC5KO BC02_read34	NR_074613.1	[Eubacterium] eligens strain ATCC 27750 16S ribosomal RNA gene, complete sequence	54.40%	76.80%	1596	AC5 SadB
AC5KO BC02_read5022	NR_102852.1	[Clostridium] saccharolyticum strain WM1 16S ribosomal RNA gene, complete sequence	56.60%	75.80%	1596	AC5 SadB
AC5KO BC02_read1033	NR_104735.1	Butyrivibrio crossotus strain DSM 2876 16S ribosomal RNA gene, partial sequence	55.80%	76.40%	1596	AC5 SadB
AC5KO BC02_read600	NR_113195.1	Bacteroides sartorii strain JCM 17136 16S ribosomal RNA gene, partial sequence	55.60%	76.40%	1596	AC5 SadB
AC5KO BC01_read1276	NR_074762.1	Ureaplasma parvum serovar 3 strain ATCC 27815 16S ribosomal RNA gene, complete sequence	52.60%	69.50%	1596	AC5 SedA
AC5KO BC01_read1447	NR_074762.1	Ureaplasma parvum serovar 3 strain ATCC 27815 16S ribosomal RNA gene, complete sequence	55.30%	73.80%	1596	AC5 SedA
AC5KO_BC04_read770	NR_041882.1	Robinsoniella peoriensis strain PPC31 16S ribosomal RNA gene, complete sequence	55.00%	76.60%	1596	AC5 SedD
AC5KO_BC04_read1266	NR_041882.1	Robinsoniella peoriensis strain PPC31 16S ribosomal RNA gene, complete sequence	54.70%	74.90%	1596	AC5 SedD
AC5KO_BC04_read1725	NR_041882.1	Robinsoniella peoriensis strain PPC31 16S ribosomal RNA gene, complete sequence	56.10%	77.60%	1596	AC5 SedD
AC5KO_BC04_read6527	NR_074249.1	Rhodospirillum rubrum strain ATCC 11170 16S ribosomal RNA gene, complete sequence	52.70%	68.90%	1596	AC5 SedD
AC5KO_BC04_read11639	NR_074809.1	Roseburia hominis strain A2-183 16S ribosomal RNA gene, complete sequence	58.80%	78.30%	1596	AC5 SedD
AC5KO_BC04_read398	NR_102852.1	[Clostridium] saccharolyticum strain WM1 16S ribosomal RNA gene, complete sequence	55.80%	78.10%	1596	AC5 SedD
AC5KO_BC04_read6981	NR_102944.1	Alistipes finegoldii strain DSM 17242 16S ribosomal RNA gene, complete sequence	55.70%	74.20%	1596	AC5 SedD
AC5KO_BC04_read1621	NR_104737.1	Eubacterium oxidoreducens strain G41 16S ribosomal RNA gene, partial sequence	54.00%	73.90%	1596	AC5 SedD
AC5KO_BC04_read2359	NR_104737.1	Eubacterium oxidoreducens strain G41 16S ribosomal RNA gene, partial sequence	56.10%	77.30%	1596	AC5 SedD
AC5KO_BC04_read946	NR_117129.1	[Clostridium] oroticum strain DSM 1287 16S ribosomal RNA gene, partial sequence	54.40%	74.80%	1596	AC5 SedD
BC05 Read935	NR_074407.1	Acaryochloris marina strain MBIC11017 16S ribosomal RNA gene, complete sequence	53.60%	71.30%	1596	WT ExerA
BC05 Read1694	NR_074809.1	Roseburia hominis strain A2-183 16S ribosomal RNA gene, complete sequence	56.00%	75.90%	1596	WT ExerA
BC05 Read2214	NR_144619.1	Turicimonas muris strain YL45 16S ribosomal RNA, partial sequence	59.50%	82.50%	1596	WT ExerA
BC06 Read648	NR_028785.1	[Clostridium] scindens strain ATCC 35704 16S ribosomal RNA gene, complete sequence	55.20%	76.60%	1596	WT ExerB
BC06 Read520	NR_041882.1	Robinsoniella peoriensis strain PPC31 16S ribosomal RNA gene, complete sequence	53.20%	73.60%	1596	WT ExerB
BC06 Read1403	NR_041882.1	Robinsoniella peoriensis strain PPC31 16S ribosomal RNA gene, complete sequence	54.00%	73.70%	1596	WT ExerB
BC06 Read1802	NR_041882.1	Robinsoniella peoriensis strain PPC31 16S ribosomal RNA gene, complete sequence	54.30%	74.10%	1596	WT ExerB
BC06 Read2886	NR_102852.1	[Clostridium] saccharolyticum strain WM1 16S ribosomal RNA gene, complete sequence	54.60%	74.20%	1596	WT ExerB
BC06 Read819	NR_104735.1	Butyrivibrio crossotus strain DSM 2876 16S ribosomal RNA gene, partial sequence	52.80%	71.90%	1596	WT ExerB
BC06 Read1024	NR_104737.1	Eubacterium oxidoreducens strain G41 16S ribosomal RNA gene, partial sequence	55.50%	76.80%	1596	WT ExerB
BC06 Read4499	NR_117126.1	[Clostridium] oroticum strain DSM 1287 16S ribosomal RNA gene, partial sequence	57.40%	75.60%	1596	WT ExerB
BC06 Read380	NR_117129.1	[Clostridium] oroticum strain DSM 1287 16S ribosomal RNA gene, partial sequence	56.20%	78.90%	1596	WT ExerB
BC06 Read697	NR_117129.1	[Clostridium] oroticum strain DSM 1287 16S ribosomal RNA gene, partial sequence	57.20%	79.90%	1596	WT ExerB
BC06 Read995	NR_117129.1	[Clostridium] oroticum strain DSM 1287 16S ribosomal RNA gene, partial sequence	55.60%	76.60%	1596	WT ExerB
BC06 Read662	NR_117138.2	Anaerostipes hadrus strain DSM 3319 16S ribosomal RNA, partial sequence	55.60%	76.90%	1596	WT ExerB
BC06 Read703	NR_144605.1	Acutalibacter muris strain KB18 16S ribosomal RNA, partial sequence	52.60%	71.90%	1596	WT ExerB
BC07 Read502	NR_074809.1	Roseburia hominis strain A2-183 16S ribosomal RNA gene, complete sequence	56.30%	76.40%	1596	WT ExerC
WT BC05_read23	NR_121708.1	Spiroplasma apis strain B31 16S ribosomal RNA gene, complete sequence	49.60%	69.20%	1596	WT SedA
WT BC06_read1836	NR_028740.1	[Clostridium] xylanovorans strain HESP1 16S ribosomal RNA gene, partial sequence	51.20%	69.40%	1596	WT SedB
WT BC06_read8854	NR_028785.1	[Clostridium] scindens strain ATCC 35704 16S ribosomal RNA gene, complete sequence	57.20%	74.70%	1596	WT SedB
WT BC06_read6205	NR_028816.1	Turicibacter sanguinis strain MOL361 16S ribosomal RNA gene, complete sequence	54.40%	73.30%	1596	WT SedB
WT BC06_read3925	NR_029248.1	Tyzzerella nexilis strain DSM 1787 16S ribosomal RNA gene, complete sequence	56.10%	76.50%	1596	WT SedB
WT BC06_read558	NR_041882.1	Robinsoniella peoriensis strain PPC31 16S ribosomal RNA gene, complete sequence	54.90%	75.90%	1596	WT SedB
WT BC06_read1190	NR_041882.1	Robinsoniella peoriensis strain PPC31 16S ribosomal RNA gene, complete sequence	52.10%	71.10%	1596	WT SedB
WT BC06_read1242	NR_041882.1	Robinsoniella peoriensis strain PPC31 16S ribosomal RNA gene, complete sequence	54.40%	75.30%	1596	WT SedB
WT BC06_read1332	NR_041882.1	Robinsoniella peoriensis strain PPC31 16S ribosomal RNA gene, complete sequence	55.50%	76.50%	1596	WT SedB
WT BC06_read5449	NR_041882.1	Robinsoniella peoriensis strain PPC31 16S ribosomal RNA gene, complete sequence	54.40%	73.60%	1596	WT SedB
WT BC06_read7441	NR_041882.1	Robinsoniella peoriensis strain PPC31 16S ribosomal RNA gene, complete sequence	52.70%	69.80%	1596	WT SedB
WT BC06_read7541	NR_041882.1	Robinsoniella peoriensis strain PPC31 16S ribosomal RNA gene, complete sequence	55.40%	74.20%	1596	WT SedB
WT BC06_read36	NR_074652.1	Lachnoclostridium phytofermentans strain ISDg 16S ribosomal RNA gene, complete sequence	49.70%	72.60%	1596	WT SedB
WT BC06_read1041	NR_074793.1	Oscillibacter valericigenes strain Sjm18-20 16S ribosomal RNA gene, complete sequence	56.70%	79.40%	1596	WT SedB
WT BC06_read1606	NR_074793.1	Oscillibacter valericigenes strain Sjm18-20 16S ribosomal RNA gene, complete sequence	57.90%	81.00%	1596	WT SedB
WT BC06_read8863	NR_074793.1	Oscillibacter valericigenes strain Sjm18-20 16S ribosomal RNA gene, complete sequence	58.70%	78.10%	1596	WT SedB
WT BC06_read94	NR_074809.1	Roseburia hominis strain A2-183 16S ribosomal RNA gene, complete sequence	57.00%	81.50%	1596	WT SedB
WT BC06_read1849	NR_102852.1	[Clostridium] saccharolyticum strain WM1 16S ribosomal RNA gene, complete sequence	57.80%	80.20%	1596	WT SedB
WT BC06_read6687	NR_102852.1	[Clostridium] saccharolyticum strain WM1 16S ribosomal RNA gene, complete sequence	54.90%	73.90%	1596	WT SedB
WT BC06_read2445	NR_104799.1	Anaerostipes hadrus strain DSM 3319 16S ribosomal RNA gene, partial sequence	53.70%	72.90%	1596	WT SedB
WT BC06_read2112	NR_121686.1	[Bacteroides] pectinophilus strain N3 16S ribosomal RNA gene, complete sequence	53.60%	72.70%	1596	WT SedB
BC01 Read1665	NR_028816.1	Turicibacter sanguinis strain MOL361 16S ribosomal RNA gene, complete sequence	55.40%	73.00%	1596	WT SedC
BC01 Read21	NR_041882.1	Robinsoniella peoriensis strain PPC31 16S ribosomal RNA gene, complete sequence	54.80%	77.30%	1596	WT SedC
BC01 Read96	NR_074809.1	Roseburia hominis strain A2-183 16S ribosomal RNA gene, complete sequence	54.50%	75.70%	1596	WT SedC
BC01 Read1902	NR_075051.1	Lactobacillus gasseri strain ATCC 33323 16S ribosomal RNA gene, complete sequence	62.30%	85.30%	1596	WT SedC
BC01 Read985	NR_102768.2	[Clostridium] cellulolyticum strain H10 16S ribosomal RNA, complete sequence	55.20%	73.30%	1596	WT SedC
BC01 Read820	NR_117574.1	Lactobacillus johnsonii strain CIP 103620 16S ribosomal RNA gene, partial sequence	62.20%	87.30%	1596	WT SedC
BC01 Read1135	NR_117574.1	Lactobacillus johnsonii strain CIP 103620 16S ribosomal RNA gene, partial sequence	60.60%	83.60%	1596	WT SedC
BC01 Read1681	NR_117574.1	Lactobacillus johnsonii strain CIP 103620 16S ribosomal RNA gene, partial sequence	59.30%	80.80%	1596	WT SedC
BC01 Read602	NR_125548.1	Lactobacillus hominis strain CRBIP 24.179 16S ribosomal RNA gene, partial sequence	61.10%	86.70%	1596	WT SedC
BC02 Read1772	NR_028785.1	[Clostridium] scindens strain ATCC 35704 16S ribosomal RNA gene, complete sequence	54.70%	73.70%	1596	WT SedD
BC02 Read1980	NR_028816.1	Turicibacter sanguinis strain MOL361 16S ribosomal RNA gene, complete sequence	55.60%	75.40%	1596	WT SedD
BC02 Read2941	NR_028816.1	Turicibacter sanguinis strain MOL361 16S ribosomal RNA gene, complete sequence	59.60%	81.00%	1596	WT SedD
BC02 Read3605	NR_028816.1	Turicibacter sanguinis strain MOL361 16S ribosomal RNA gene, complete sequence	57.60%	76.30%	1596	WT SedD
BC02 Read1334	NR_041882.1	Robinsoniella peoriensis strain PPC31 16S ribosomal RNA gene, complete sequence	54.40%	73.40%	1596	WT SedD
BC02 Read2199	NR_075051.1	Lactobacillus gasseri strain ATCC 33323 16S ribosomal RNA gene, complete sequence	62.60%	88.30%	1596	WT SedD
[truncated: 52,812 more rows]
